# Supplementary material for: Combined full-length transcriptomic and metabolomic analysis reveals the molecular mechanisms underlying nutrients and taste components development in Primulina juliae
Source: BMC Genom Data. 2024 May 23;25:46. doi: 10.1186/s12863-024-01231-z (PMC11112898; doi:10.1186/s12863-024-01231-z)
Supplement: Supplementary file 2 — Additional file 2: Table S1-S12. [file 12863_2024_1231_MOESM2_ESM.xls]

## Sheet: TableS1
Table S1 Gene-specific primer pairs used for qRT-PCR
Gene	Forward primer (5’-3’ sequence)	Reverse primer (5’-3’ sequence)
PjuADT1	TGAACAAGTTGGGTGTAACCAG	AGGGATTGTAGGTTCCCTTG
PjuC4H2	TGCAAGTCACCGAGGCCAATG	CCACCAGGCGTTGACGAAGATT
PjuCHS1	GCACGGTACTTCGCATGGCTAA	ATGACTCTCGCTCGGTCCTCTG
PjuCYP77A2	CACATGAGGCGGCTTCAGGAA	GCTTCGGCGTGGTCATCATCA
PjuCYP77A3	CACCGTCAATGCCAGCCTCTAC	GCCTGTCGATGAGCTTCTCCAT
PjuF3'H2	GCGGGTCGTAGAATATGTGC	TAAAGGCTCAGCCCGTTGTA
PjuFCC1	CGACCAGGCTCAGTGCTTGAA	CGCCGTTGTTGAGGACTTCTTG
PjuFLS2	AAGGCAGTGCTCCACAGATCCA	TGATGGTTCGTCGGCAGAAAGC
PjuFNSⅡ1	CGGCGGAGATGCGAAGGATT	GTCCGTGCCAGCAGTGAAGAA
PjuFUM2	CACGTTGTGGCCTAGGAGAACT	ACCTGAGCGTACAGCATTGTCA
PjuGAPDH	ACCACCGTCCACGCTATTACAG	CCCGTTGAGAGCAGGAAGAACT
PjuHD-ZIP48	CCAATGTCGCCGCTCAGAGT	GACGCCGAACCGCCAATAGAA
PjuIGPS1	GCAACTGACATTCTCTGGCT	GCAGCCAACCCATCTTTCAA
PjuMDH1	ATCTCAAAGCTGAAGAGGAAACC	ATTCGTGCGTATTGCATCTTGG
PjuMDH12	ATACGCACTTTCTGCTCATCTC	TACTGATATCAGCAGTCACACC
PjuMYB69	CGCAAGACCACCATCACCATCT	GCATTCCATGAGTTCGGCAAGT
PjuPAL1	ATGAGTTCAGGAAGCCGTTGGT	CCAATCACTGCTCGCCTTCACT
PjusacA1	ATAATGAAAGGTGGCGGATCAC	CATAATCATATCTCAACCCGATCC
PjuTPP1	ATGATGTCCGGTCAAGCCTGTT	CAGCCAGTCACGGTAAGCAAGA

## Sheet: TableS2
Table S2 Completeness assessment of the unique transcript isoforms using Benchmarking Universal Single-Copy Orthologs (BUSCO)
Types of BUSCOs (n=1614)	Number of genes	Percent completeness (%)
Complete BUSCOs	1207	74.8
Complete and single-copy BUSCOs(S)	1148	71.1
Complete and duplicated BUSCOs(D)	59	3.7
Fragmented BUSCOs(F)	197	12.2
Missing BUSCOs(M)	210	13

## Sheet: TableS3
Table S3 Statistical results of annotated transcription factors (TFs)
TFs classfication	Number
MYB	147
bHLH	113
ERF	106
C2H2	85
WRKY	78
bZIP	75
NAC	74
HD-ZIP	48
GRAS	44
G2-like	44
MADS-box	43
C3H	36
Dof	30
LBD	29
Trihelix	28
TCP	27
GATA	27
ARF	23
B3	23
HSF	22
TALE	21
SBP	20
FAR1	19
ZF-HD	15
AP2	14
CO-like	12
GRF	12
NF-YB	11
HB-other	11
DBB	10
NF-YC	9
CAMTA	8
Nin-like	7
CPP	7
EIL	7
BES1	7
E2F/DP	7
WOX	7
YABBY	6
NF-YA	6
ARR-B	6
RAV	5
SRS	5
GeBP	5
BBR-BPC	5
LSD	5
S1Fa-like	3
HB-PHD	3
VOZ	2
HRT-like	2
NF-X1	2
STAT	1
NZZ/SPL	1
LFY	1
SAP	1
Whirly	1

## Sheet: TableS4
Table S4 Summary of SSR analysis
Items	Numbers
Total number of sequences examined	58536
Total number of identified SSRs	18795
Number of SSR containing sequences	13233
Number of sequences containing more than 1 SSR	3609
Number of SSRs present in compound formation	2
Mononucleotide	4142
Dinucleotide	4582
Trinucleotide	5619
Tetranucleotide	2700
Pentanucleotide	758
Hexanucleotide	994

## Sheet: TableS5
Table S5. Summary of the sequence analysis of 8 RNA-seq libraries.
Samples	Clean reads	Clean base	GC content (%)	Q30	reads mapped to protein and LncRNAs transcriptome(%)
Bud1	81639750	12245962500	45.53	95.37	59.6038
Bud2	71880430	10782064500	45.18	95.98	58.6566
Bud3	67788620	10168293000	45.76	94.91	58.73
Bud4	79155952	11873392800	45.13	95.45	60.73
Leaf1	80090910	12013636500	46.52	95.88	58.5237
Leaf2	64626710	9694006500	45.66	95.63	58.3049
Leaf3	71879440	10781916000	45.54	95.01	58.2165
Leaf4	65586960	9838044000	44.93	95.14	58.265

## Sheet: TableS6
Table S6 Overview of differentially expressed genes (DEGs)
Gene_id	baseMean	log2FoldChange	lfcSE	stat	pvalue	padj	Type
juliae17556	1974.08	-1.5241	0.237777	-6.40981	1.45705e-10	5.95692e-09	DOWN
juliae17557	222.427	-0.870843	0.390737	-2.22872	0.0258327	0.0869539	DOWN
juliae17565	3.89732	-1.46761	1.29442	-1.1338	0.25688	0.465682	DOWN
juliae17575	30.0601	-0.869828	0.844034	-1.03056	0.302747	0.51734	DOWN
juliae17576	51.9373	0.849159	0.518232	1.63857	0.101303	0.242169	UP
juliae17579	675.724	-1.79719	0.296298	-6.06546	1.31575e-09	4.22359e-08	DOWN
juliae17618	114.974	4.20239	1.02444	4.10215	4.09326e-05	0.000406509	UP
juliae17626	181.05	0.881202	0.395273	2.22935	0.0257907	0.086857	UP
juliae17634	166.598	0.824388	0.353913	2.32935	0.0198405	0.0708166	UP
juliae17643	2490.82	-0.8399	0.415147	-2.02314	0.0430586	0.129084	DOWN
juliae17645	443.606	-2.73518	0.329957	-8.28949	1.13733e-16	1.51829e-14	DOWN
juliae17649	7.6337	-1.08579	1.25687	-0.863883	0.387652	0.602698	DOWN
juliae17660	526.626	-8.56267	0.691812	-12.3772	3.47412e-35	4.36884e-32	DOWN
juliae17668	41.1152	1.23921	1.03636	1.19574	0.231799	0.434462	UP
juliae17676	358.653	-1.49445	0.369768	-4.04159	5.3089e-05	0.00051039	DOWN
juliae17695	51.8098	-1.13346	0.503094	-2.25297	0.0242608	0.0831521	DOWN
juliae17714	47.6464	-1.09995	0.293277	-3.75055	0.000176445	0.00142434	DOWN
juliae17716	41.2726	-1.3022	0.470475	-2.76784	0.00564298	0.025825	DOWN
juliae17720	174.107	1.237	0.230844	5.35862	8.38594e-08	1.73227e-06	UP
juliae17730	515.66	2.04241	0.736666	2.7725	0.00556276	0.0255119	UP
juliae17746	281.334	1.07792	0.185671	5.80556	6.41509e-09	1.74847e-07	UP
juliae17756	20.8953	-1.75104	0.630856	-2.77565	0.00550913	0.0253479	DOWN
juliae17776	5304.86	-3.284	0.602674	-5.44905	5.06407e-08	1.11285e-06	DOWN
juliae17779	67.6598	1.04174	0.311131	3.34822	0.00081331	0.00519882	UP
juliae17780	178.936	-1.6752	0.802022	-2.08872	0.0367334	0.113807	DOWN
juliae17788	956.905	1.18292	0.453104	2.6107	0.00903584	0.0378551	UP
juliae17808	26.7919	1.51068	0.576897	2.61862	0.00882854	0.0371864	UP
juliae17823	388.784	-1.15126	0.355694	-3.23666	0.00120936	0.00725766	DOWN
juliae17850	104.443	-0.80469	0.345761	-2.3273	0.0199493	0.0711015	DOWN
juliae17853	7.50941	-2.45082	1.09787	-2.23235	0.0255917	0.0864539	DOWN
juliae17925	75.2184	3.23536	0.806001	4.01409	5.96756e-05	0.000563287	UP
juliae17926	44.5606	-1.02792	0.355896	-2.88827	0.00387365	0.0189804	DOWN
juliae17962	195.827	-1.99877	0.409778	-4.87769	1.07337e-06	1.67305e-05	DOWN
juliae17971	160.252	2.41716	0.559858	4.31745	1.57841e-05	0.000177303	UP
juliae18017	718.186	-0.978086	0.49276	-1.98492	0.0471539	0.138277	DOWN
juliae18018	4.82723	-1.88271	0.891783	-2.11117	0.0347576	0.109155	DOWN
juliae18029	917.41	-3.1143	0.302616	-10.2912	7.71686e-25	3.69355e-22	DOWN
juliae18031	334.951	-0.926179	0.346377	-2.67391	0.00749736	0.0325721	DOWN
juliae18044	58.108	-1.05571	0.246664	-4.27997	1.86918e-05	0.000205956	DOWN
juliae18051	169.36	-0.881469	0.23953	-3.68	0.000233235	0.00181196	DOWN
juliae18054	69.2375	-1.24191	0.34479	-3.60193	0.00031586	0.00233992	DOWN
juliae18072	82.3729	1.32052	0.523574	2.52213	0.0116646	0.0462437	UP
juliae18081	9.02638	-0.890915	0.914742	-0.973952	0.33008	0.545326	DOWN
juliae18089	20.599	-1.38218	0.934446	-1.47914	0.139102	0.304252	DOWN
juliae18111	22.0068	1.10777	0.562182	1.97049	0.0487826	0.14153	UP
juliae18115	7.97882	-1.0559	0.832212	-1.26879	0.204515	0.397564	DOWN
juliae18124	12.9615	-3.24753	1.06981	-3.03562	0.00240045	0.012853	DOWN
juliae18130	151.118	-1.75212	0.446022	-3.92833	8.55371e-05	0.000761952	DOWN
juliae18132	9.1575	-1.87957	0.975119	-1.92753	0.0539135	0.152186	DOWN
juliae18161	29.3136	-1.07793	0.510059	-2.11334	0.0345717	0.108706	DOWN
juliae18163	39.4495	0.839678	0.526375	1.59521	0.110666	0.258167	UP
juliae18164	152.395	-1.78783	0.506464	-3.53003	0.000415514	0.00295116	DOWN
juliae18166	165.63	0.801853	0.605798	1.32363	0.185626	0.372238	UP
juliae18169	7.65385	-6.21187	1.72663	-3.59768	0.000321071	0.00237225	DOWN
juliae18175	26.5246	-0.811391	0.510588	-1.58913	0.112031	0.260304	DOWN
juliae18196	20.6964	-6.28841	1.19549	-5.26011	1.43966e-07	2.81674e-06	DOWN
juliae18202	213.911	-1.86428	0.602268	-3.09543	0.0019653	0.0108732	DOWN
juliae18219	20.9106	-1.51459	0.491173	-3.08361	0.00204503	0.0112477	DOWN
juliae18220	6.49308	-4.54255	1.54177	-2.94632	0.00321578	0.0163024	DOWN
juliae18229	172.573	-1.46415	0.262683	-5.57382	2.49212e-08	5.92365e-07	DOWN
juliae18231	3086.78	1.04887	0.334659	3.13415	0.00172352	0.0097471	UP
juliae18239	40.5986	-3.41655	0.728669	-4.68875	2.74876e-06	3.85298e-05	DOWN
juliae18240	2040.85	1.13268	0.212586	5.32811	9.92412e-08	2.02024e-06	UP
juliae18245	13.7913	1.01203	0.57106	1.7722	0.0763609	0.196191	UP
juliae18251	15.7162	-3.53222	1.54885	-2.28055	0.0225752	0.0785736	DOWN
juliae18252	766.362	1.38786	0.316886	4.37967	1.1886e-05	0.000139272	UP
juliae18259	18.0469	-1.04359	0.857325	-1.21727	0.223503	0.423049	DOWN
juliae18274	5.01961	0.834076	0.854473	0.976128	0.329001	0.544239	UP
juliae18276	60.723	-1.4162	0.424064	-3.33958	0.000839039	0.00533548	DOWN
juliae18305	8.37047	0.984299	0.748901	1.31432	0.188737	0.376323	UP
juliae18306	215.226	-1.04283	0.245221	-4.25262	2.11286e-05	0.000229076	DOWN
juliae18309	245.73	-2.46187	0.478483	-5.14515	2.67305e-07	4.93936e-06	DOWN
juliae18317	11.1425	-3.92054	0.823578	-4.76037	1.93236e-06	2.79857e-05	DOWN
juliae18318	10.2789	-6.63878	1.42242	-4.66725	3.05252e-06	4.22445e-05	DOWN
juliae18319	21.2695	1.40155	0.465013	3.014	0.00257831	0.0136194	UP
juliae18321	11.1319	-3.47834	0.993328	-3.50171	0.000462289	0.00323536	DOWN
juliae18327	25.2468	-1.85691	0.526401	-3.52755	0.000419424	0.00297462	DOWN
juliae18344	711.984	1.08683	0.32982	3.29523	0.000983398	0.00607817	UP
juliae18350	41.8477	-1.84801	0.720081	-2.56639	0.0102764	0.0418724	DOWN
juliae18351	608.09	-1.17429	0.271367	-4.32732	1.50938e-05	0.000171115	DOWN
juliae18352	78.7417	-2.95437	0.588959	-5.01626	5.2688e-07	8.88273e-06	DOWN
juliae18354	619.685	-2.34206	0.245686	-9.53272	1.5321e-21	4.77236e-19	DOWN
juliae18362	9.57095	-0.916964	0.68621	-1.33627	0.18146	0.366439	DOWN
juliae18365	52.3215	-3.11429	0.579518	-5.37394	7.70363e-08	1.61169e-06	DOWN
juliae18377	33.2337	-3.52552	0.892709	-3.94924	7.84013e-05	0.000706593	DOWN
juliae18381	39.8995	-5.31882	1.06026	-5.01654	5.26113e-07	8.87742e-06	DOWN
juliae18383	41.6509	-1.04219	0.684486	-1.52259	0.127862	0.286271	DOWN
juliae18388	49.2058	-1.25538	0.551333	-2.27699	0.0227866	0.079172	DOWN
juliae18391	96.5499	-2.40382	0.650556	-3.69502	0.00021987	0.00172176	DOWN
juliae18396	492.373	2.99169	0.262896	11.3797	5.27562e-30	4.70586e-27	UP
juliae18407	232.632	-1.54142	0.397749	-3.87536	0.000106468	0.000927762	DOWN
juliae18411	84.9221	1.02082	0.301644	3.38419	0.000713896	0.00464506	UP
juliae18413	17.7536	-1.35903	0.756383	-1.79674	0.0723761	0.188424	DOWN
juliae18426	71.6613	-2.07766	0.316803	-6.55822	5.44531e-11	2.52025e-09	DOWN
juliae18427	141.723	-1.25358	0.336864	-3.72133	0.000198178	0.00157963	DOWN
juliae18433	176.958	-1.19221	0.198081	-6.0188	1.75709e-09	5.4994e-08	DOWN
juliae18434	61.9034	-1.71329	0.316134	-5.4195	5.97666e-08	1.29028e-06	DOWN
juliae18444	234.208	-0.943925	0.18599	-5.07513	3.87226e-07	6.8187e-06	DOWN
juliae18449	1268.23	-1.49002	0.249671	-5.96793	2.40281e-09	7.2992e-08	DOWN
juliae18450	120.093	-3.56189	0.582434	-6.11552	9.62449e-10	3.19382e-08	DOWN
juliae18451	168.579	-2.63594	0.425264	-6.19836	5.70537e-10	2.02675e-08	DOWN
juliae18452	60.4044	-1.2647	0.582975	-2.16938	0.0300536	0.0976766	DOWN
juliae18467	779.844	1.68071	0.235573	7.13456	9.70941e-13	6.4589e-11	UP
juliae18487	37.9999	-3.19944	0.686639	-4.65956	3.16883e-06	4.36081e-05	DOWN
juliae18488	92.8502	-2.74961	0.477139	-5.7627	8.27794e-09	2.19087e-07	DOWN
juliae18524	14.8294	2.77759	0.597543	4.64836	3.34589e-06	4.58518e-05	UP
juliae18530	245.38	1.2075	0.299993	4.0251	5.69505e-05	0.000540162	UP
juliae18533	15.6355	-0.964085	1.23832	-0.778543	0.436249	0.64738	DOWN
juliae18550	86.6939	-1.1499	0.414966	-2.77107	0.00558725	0.0255998	DOWN
juliae18586	38.722	1.26101	0.703711	1.79194	0.0731418	0.189834	UP
juliae18595	140.729	1.05093	0.43871	2.3955	0.0165976	0.0613394	UP
juliae18598	7.38556	0.848955	0.915922	0.926885	0.353986	0.569722	UP
juliae18650	85.809	-8.29476	1.09214	-7.59493	3.07966e-14	2.73462e-12	DOWN
juliae18665	13.9121	-1.19823	0.669416	-1.78996	0.07346	0.190383	DOWN
juliae18694	11.9667	1.66877	0.891731	1.87139	0.0612917	0.166785	UP
juliae18696	32.5638	-0.984069	0.667121	-1.4751	0.140186	0.306003	DOWN
juliae18699	32.8496	0.826921	1.1373	0.727094	0.467169	0.673998	UP
juliae18703	550.279	-1.05095	0.243106	-4.32301	1.53918e-05	0.000173891	DOWN
juliae18725	99.7	-7.13909	0.824473	-8.65897	4.76054e-18	8.49281e-16	DOWN
juliae18733	181.245	-1.0496	0.495225	-2.11945	0.0340526	0.107583	DOWN
juliae18760	19.7781	-1.22667	0.598234	-2.05049	0.040317	0.122531	DOWN
juliae18773	64.8357	-1.76452	0.368601	-4.78708	1.69229e-06	2.48388e-05	DOWN
juliae18778	245.838	-1.94464	0.461274	-4.2158	2.48896e-05	0.000264447	DOWN
juliae18784	16.4869	-0.911456	1.13098	-0.805899	0.420301	0.633583	DOWN
juliae18800	116.819	-1.15567	0.318743	-3.62569	0.000288187	0.00216931	DOWN
juliae18804	29.4447	0.806616	0.656706	1.22828	0.219344	0.417538	UP
juliae18826	665.318	-2.06818	0.31817	-6.50025	8.01864e-11	3.5521e-09	DOWN
juliae18840	44.0518	-1.64605	0.275785	-5.9686	2.39305e-09	7.2808e-08	DOWN
juliae18846	53.643	-8.29503	1.27323	-6.51495	7.27148e-11	3.25047e-09	DOWN
juliae18856	194.168	-2.95679	0.496329	-5.95731	2.56429e-09	7.70621e-08	DOWN
juliae18860	11.7025	-2.00101	0.688314	-2.90712	0.00364775	0.0181316	DOWN
juliae18876	114.46	-1.78465	0.294769	-6.0544	1.40941e-09	4.50779e-08	DOWN
juliae18877	244.48	1.13995	0.368154	3.09639	0.00195893	0.0108471	UP
juliae18881	27.2767	-1.18837	0.466176	-2.54919	0.0107972	0.0436515	DOWN
juliae18890	2652.38	1.72158	0.380812	4.52081	6.16023e-06	7.81778e-05	UP
juliae18893	9.80008	1.4215	0.585569	2.42755	0.0152013	0.0571588	UP
juliae18894	65.0741	-1.00128	0.842717	-1.18815	0.234773	0.438487	DOWN
juliae18897	134.712	0.900735	0.271481	3.31786	0.000907109	0.00571098	UP
juliae18901	17.2218	-2.3028	0.915051	-2.51658	0.01185	0.0468084	DOWN
juliae18906	5.44212	-2.49776	1.15055	-2.17092	0.029937	0.0974255	DOWN
juliae18915	25.769	-1.2624	0.727958	-1.73416	0.082889	0.208888	DOWN
juliae18916	44.0936	0.906598	0.473438	1.91492	0.0555022	0.155596	UP
juliae18922	21.4802	-5.40516	1.27042	-4.25463	2.09394e-05	0.000227401	DOWN
juliae18938	16.1719	-0.918427	0.549961	-1.66999	0.0949217	0.231024	DOWN
juliae18946	82.2624	-1.86974	0.567005	-3.29757	0.000975244	0.0060411	DOWN
juliae18955	175.343	-1.00024	0.280552	-3.56527	0.00036348	0.002635	DOWN
juliae18963	1438.2	1.02137	0.220519	4.63166	3.6275e-06	4.91956e-05	UP
juliae18967	18.566	-1.98659	0.819385	-2.42449	0.0153298	0.0575546	DOWN
juliae18975	61.1963	1.16604	0.335041	3.48031	0.000500838	0.0034595	UP
juliae18981	290.301	-1.33706	0.415157	-3.22061	0.00127919	0.00759975	DOWN
juliae18983	121.95	-0.840323	0.989	-0.849669	0.395509	0.610563	DOWN
juliae18984	41011.1	-4.69095	0.546402	-8.58515	9.0719e-18	1.5087e-15	DOWN
juliae18992	19.4222	-1.81152	1.05122	-1.72325	0.0848436	0.212694	DOWN
juliae19013	5.61366	-1.10049	0.777349	-1.4157	0.156863	0.330571	DOWN
juliae19025	42.8099	-2.87194	0.980458	-2.92918	0.00339856	0.0170528	DOWN
juliae19029	19.1427	-2.07885	0.754762	-2.75432	0.00588148	0.0267509	DOWN
juliae19031	89.924	-2.88981	0.426089	-6.78218	1.18375e-11	6.41708e-10	DOWN
juliae19032	1326.22	1.5391	0.242572	6.34491	2.2256e-10	8.71997e-09	UP
juliae19036	70.4252	-1.15475	0.571519	-2.02049	0.0433323	0.129592	DOWN
juliae19040	953.98	-3.17237	0.764795	-4.148	3.35386e-05	0.000341309	DOWN
juliae19059	5.06058	-1.55693	0.953773	-1.63239	0.102597	0.244325	DOWN
juliae19070	432.882	2.64229	0.878261	3.00855	0.00262497	0.0138029	UP
juliae19074	171.158	-5.7568	0.662911	-8.68411	3.81709e-18	7.00061e-16	DOWN
juliae19075	48.1875	-0.991826	0.322067	-3.07957	0.00207301	0.0113761	DOWN
juliae19080	114.798	0.884369	0.258686	3.4187	0.00062922	0.00419851	UP
juliae19094	936.012	-1.13725	0.486442	-2.3379	0.0193926	0.0696103	DOWN
juliae19103	762.455	1.0093	0.555438	1.81713	0.0691968	0.182418	UP
juliae19117	121.748	-0.956891	0.172292	-5.5539	2.79372e-08	6.55004e-07	DOWN
juliae19119	207.195	-0.804007	0.40972	-1.96233	0.0497236	0.143349	DOWN
juliae19122	192.294	-1.33156	0.292507	-4.55222	5.3082e-06	6.8622e-05	DOWN
juliae19127	720.337	0.908092	0.294329	3.0853	0.00203348	0.0111967	UP
juliae19131	28.3956	-1.59545	0.614588	-2.59596	0.0094326	0.0391923	DOWN
juliae19135	14.6737	-2.49539	0.850769	-2.9331	0.00335601	0.0168738	DOWN
juliae19141	44.0923	-1.71115	0.509786	-3.35661	0.000789048	0.00505857	DOWN
juliae19147	66.7497	-1.46365	0.736664	-1.98686	0.0469381	0.137953	DOWN
juliae19150	7.72349	-1.26977	0.705688	-1.79934	0.0719649	0.187717	DOWN
juliae19151	7.89308	-3.61901	1.05731	-3.42286	0.00061967	0.00414889	DOWN
juliae19154	51.7557	-4.90854	0.885413	-5.54379	2.96002e-08	6.91516e-07	DOWN
juliae19155	72.3891	1.08632	0.808528	1.34358	0.179085	0.362792	UP
juliae19156	14.2605	-3.11596	0.991869	-3.14151	0.0016808	0.00953573	DOWN
juliae19175	31.7136	-0.929189	0.685036	-1.35641	0.174969	0.35733	DOWN
juliae19187	40.2701	-1.90673	0.620164	-3.07456	0.00210815	0.0115142	DOWN
juliae19188	26.7177	-1.58506	0.483856	-3.2759	0.00105325	0.00645903	DOWN
juliae19189	30.3689	-0.953539	0.437617	-2.17893	0.0293365	0.0960887	DOWN
juliae19198	20.0833	-0.81743	0.794957	-1.02827	0.303823	0.518453	DOWN
juliae19201	16.7637	-1.14656	0.696209	-1.64687	0.0995851	0.239228	DOWN
juliae19210	9.02641	2.55561	0.805531	3.17258	0.0015109	0.00873136	UP
juliae19218	27.8707	2.5359	0.659928	3.84269	0.000121691	0.00104192	UP
juliae19219	54.146	0.97826	0.622882	1.57054	0.11629	0.266915	UP
juliae19221	95.0252	1.30995	0.411053	3.18681	0.0014385	0.00837164	UP
juliae19227	96.2064	-1.028	0.263734	-3.89787	9.7041e-05	0.000854727	DOWN
juliae19233	17.5068	0.825051	0.757175	1.08964	0.27587	0.487047	UP
juliae19239	111.113	-0.98843	0.312578	-3.16219	0.00156587	0.00899024	DOWN
juliae19240	80.6949	-2.23204	0.470178	-4.74722	2.06235e-06	2.96278e-05	DOWN
juliae19241	371.635	-4.64209	0.8073	-5.75014	8.91681e-09	2.33623e-07	DOWN
juliae19244	20.6683	-0.89483	0.660151	-1.35549	0.175261	0.357679	DOWN
juliae19254	20.1389	-2.26626	0.902894	-2.50999	0.0120733	0.0474803	DOWN
juliae19258	111.677	-1.37049	0.359514	-3.81208	0.000137804	0.00115864	DOWN
juliae19275	21057.5	0.973862	0.45833	2.12481	0.0336028	0.106479	UP
juliae19303	141.017	1.1319	1.92849	0.586938	0.557245	0.747482	UP
juliae19315	26.7923	-4.23812	0.783393	-5.40996	6.30395e-08	1.35201e-06	DOWN
juliae19317	7.03421	-1.65378	1.15668	-1.42977	0.152783	0.324703	DOWN
juliae19347	35.6464	-2.29566	0.611513	-3.75406	0.00017399	0.0014109	DOWN
juliae19349	7.80454	-4.12281	1.51294	-2.72503	0.00642963	0.0287546	DOWN
juliae19354	54.9007	-2.40057	0.569654	-4.21409	2.50786e-05	0.000266108	DOWN
juliae19395	7.99534	0.99549	1.02216	0.973908	0.330102	0.545326	UP
juliae19403	51.5135	-0.894912	0.724431	-1.23533	0.216707	0.414012	DOWN
juliae19405	20.3463	-0.893535	0.464923	-1.9219	0.0546185	0.1538	DOWN
juliae19425	339.934	0.804542	0.311572	2.5822	0.00981733	0.0404568	UP
juliae19436	21.7641	-2.01017	0.83327	-2.41238	0.0158486	0.059168	DOWN
juliae19446	393.657	-0.987615	0.132654	-7.44507	9.68931e-14	7.88975e-12	DOWN
juliae19483	18.42	-1.16976	0.568799	-2.05655	0.0397298	0.121215	DOWN
juliae19502	11.4923	5.06142	0.980784	5.16059	2.46178e-07	4.57915e-06	UP
juliae19514	16.3019	-2.11261	1.34955	-1.56542	0.117485	0.268866	DOWN
juliae19523	18.4959	-2.79875	0.793147	-3.52866	0.000417666	0.00296322	DOWN
juliae19542	10.2368	-3.42233	1.04347	-3.27975	0.00103899	0.00638559	DOWN
juliae19549	70.7408	-2.5069	0.482382	-5.19693	2.02608e-07	3.83042e-06	DOWN
juliae19583	16.561	-2.81976	0.609999	-4.62256	3.79033e-06	5.11751e-05	DOWN
juliae19584	23.4731	-1.91086	0.595754	-3.20746	0.00133914	0.00789642	DOWN
juliae19597	859.384	1.11664	0.419641	2.66095	0.0077921	0.0335849	UP
juliae19598	756.84	-1.26896	0.215248	-5.89536	3.73873e-09	1.06178e-07	DOWN
juliae19602	58.7801	-1.12826	0.405045	-2.78551	0.00534442	0.0247181	DOWN
juliae19609	182.104	-9.3892	1.24135	-7.5637	3.91751e-14	3.40165e-12	DOWN
juliae19623	386.063	-3.82268	0.611199	-6.2544	3.99049e-10	1.47475e-08	DOWN
juliae19628	82.6691	-1.2157	0.512368	-2.37272	0.0176578	0.0645521	DOWN
juliae19638	6.90305	-1.09865	0.806324	-1.36254	0.173026	0.354729	DOWN
juliae19642	18.4742	-1.69961	0.733712	-2.31645	0.0205336	0.0727479	DOWN
juliae19645	1591.88	-0.83023	0.391076	-2.12294	0.033759	0.10687	DOWN
juliae19654	472.631	-0.974635	0.210413	-4.63201	3.62129e-06	4.91453e-05	DOWN
juliae19671	58.6002	-0.942456	0.31719	-2.97126	0.00296577	0.0152436	DOWN
juliae19672	19.2222	-4.19508	1.14743	-3.65606	0.000256118	0.001961	DOWN
juliae19684	11.7519	-3.17985	0.929464	-3.42117	0.000623532	0.00416764	DOWN
juliae19696	66.3553	-1.20794	0.387882	-3.11419	0.00184451	0.0103007	DOWN
juliae19713	52.7469	-1.65789	0.582377	-2.84676	0.0044166	0.0211704	DOWN
juliae19734	42.424	-1.1784	0.439655	-2.68028	0.00735604	0.0321503	DOWN
juliae19744	19.439	-1.34377	1.03942	-1.29281	0.196076	0.386015	DOWN
juliae19754	29.4746	-2.39331	0.590643	-4.05204	5.0774e-05	0.000490349	DOWN
juliae19771	56.4997	1.20243	0.328594	3.65934	0.00025287	0.00193916	UP
juliae19772	119.639	-2.3791	0.256454	-9.27689	1.745e-20	4.69095e-18	DOWN
juliae19774	11.8702	1.57255	0.556638	2.82509	0.00472675	0.022389	UP
juliae19797	76.1676	1.94837	0.296124	6.57955	4.71864e-11	2.22535e-09	UP
juliae19804	77.0514	-0.888149	1.00585	-0.882987	0.377243	0.592479	DOWN
juliae19809	12.2644	-3.39316	0.947827	-3.57994	0.000343675	0.00251277	DOWN
juliae19817	220.499	-1.07918	0.268434	-4.02029	5.81268e-05	0.000550256	DOWN
juliae19824	11.7455	-1.02406	1.02813	-0.996045	0.319228	0.534152	DOWN
juliae19829	12.3503	-1.0122	0.575606	-1.75849	0.0786642	0.200533	DOWN
juliae19845	1044.55	2.20178	0.45703	4.8176	1.45298e-06	2.18158e-05	UP
juliae19852	46.4477	-6.88511	1.00139	-6.87553	6.17582e-12	3.55409e-10	DOWN
juliae19854	24.9736	-7.1876	1.4928	-4.81485	1.47313e-06	2.20176e-05	DOWN
juliae19874	19.6477	-2.44927	0.552602	-4.43224	9.32601e-06	0.000112693	DOWN
juliae19879	2055.57	1.01045	0.308991	3.27016	0.00107486	0.00655264	UP
juliae19881	19.3056	-1.29308	0.477944	-2.70551	0.00681994	0.0302246	DOWN
juliae19886	11070.8	-4.01572	0.63023	-6.37183	1.86791e-10	7.40523e-09	DOWN
juliae19896	55.2575	-0.980909	0.387253	-2.53299	0.0113094	0.0452193	DOWN
juliae19897	58.0038	-1.54192	0.451599	-3.41434	0.000639357	0.00424737	DOWN
juliae19900	33.8346	-1.81756	0.496922	-3.65763	0.000254555	0.00195056	DOWN
juliae19907	81.1701	-1.28832	0.282986	-4.5526	5.29873e-06	6.85898e-05	DOWN
juliae19908	16.9419	-1.86211	0.813421	-2.28924	0.0220657	0.0770905	DOWN
juliae19912	7.07687	-6.10101	1.54988	-3.93644	8.26983e-05	0.000739349	DOWN
juliae19915	29.2696	1.28937	0.4436	2.90661	0.00365368	0.0181564	UP
juliae19917	75.0277	-3.8719	0.584917	-6.61957	3.60242e-11	1.74985e-09	DOWN
juliae19928	17.4604	-2.09615	0.981711	-2.1352	0.0327443	0.104467	DOWN
juliae19940	32.36	2.51616	0.540539	4.65491	3.24117e-06	4.451e-05	UP
juliae19943	10.0392	-2.18569	0.905036	-2.41503	0.0157337	0.0587887	DOWN
juliae19963	97.5104	1.20742	0.431663	2.79712	0.00515596	0.0240258	UP
juliae20012	19.1442	-0.887609	0.464316	-1.91165	0.0559215	0.156414	DOWN
juliae20018	50.1465	1.18878	0.473877	2.50862	0.0121204	0.0476369	UP
juliae20058	972.269	1.05804	0.170419	6.20846	5.35053e-10	1.91604e-08	UP
juliae20059	756.115	1.58386	0.268656	5.8955	3.73544e-09	1.06178e-07	UP
juliae20084	49.8774	-3.38474	0.782451	-4.32582	1.51965e-05	0.000172181	DOWN
juliae20096	129.875	-1.42619	0.37645	-3.78853	0.000151539	0.00125477	DOWN
juliae20097	17.1984	3.29477	1.47654	2.23141	0.025654	0.0865604	UP
juliae20115	216.764	0.875734	0.397728	2.20184	0.0276765	0.0917905	UP
juliae20127	434.801	1.1904	0.323906	3.67515	0.000237707	0.00184224	UP
juliae20128	18.0903	-1.05187	0.541813	-1.94139	0.0522114	0.148816	DOWN
juliae20134	126.439	1.04648	0.47502	2.20302	0.0275936	0.091531	UP
juliae20139	24.1082	2.51362	0.865327	2.90482	0.00367469	0.0182516	UP
juliae20153	5.48582	-2.63814	1.29989	-2.02951	0.0424062	0.127576	DOWN
juliae20164	597.285	0.83599	0.244725	3.41604	0.00063539	0.00422919	UP
juliae20168	15.3653	-0.857189	0.556179	-1.54121	0.123265	0.278811	DOWN
juliae20196	14.2548	-4.20206	1.55818	-2.69677	0.00700157	0.030897	DOWN
juliae20198	66.2697	1.35617	0.609809	2.22393	0.026153	0.0877761	UP
juliae20215	33.6377	-8.34615	1.94475	-4.29164	1.77361e-05	0.000196307	DOWN
juliae20227	97.2028	-1.59548	0.481943	-3.3105	0.000931282	0.00582207	DOWN
juliae20250	29.0704	-3.09477	0.806168	-3.83886	0.000123606	0.00105617	DOWN
juliae20252	82.0834	-1.29782	0.32508	-3.99229	6.54373e-05	0.000605727	DOWN
juliae20260	7.33269	1.90318	1.29065	1.47459	0.140323	0.306205	UP
juliae20266	471.028	1.97782	0.359803	5.49694	3.86433e-08	8.72654e-07	UP
juliae20301	34.6957	3.08393	0.700198	4.40436	1.06094e-05	0.000126029	UP
juliae20314	68.0162	1.16911	0.52691	2.2188	0.0265004	0.0886236	UP
juliae20316	5.0476	3.74187	2.23686	1.67282	0.0943623	0.23014	UP
juliae20317	76.8793	-1.2762	0.343833	-3.71167	0.000205893	0.0016325	DOWN
juliae20328	6.89751	-1.77377	0.985816	-1.79929	0.0719722	0.187717	DOWN
juliae20337	4.08662	-5.30603	3.01484	-1.75997	0.0784127	0.200048	DOWN
juliae20354	15.5417	-4.13658	0.818148	-5.05603	4.28069e-07	7.39304e-06	DOWN
juliae20380	6.56779	-3.59968	1.19693	-3.00742	0.00263478	0.013847	DOWN
juliae20384	647.02	-0.892119	0.146026	-6.10932	1.00055e-09	3.29442e-08	DOWN
juliae20385	11.3567	-0.844179	0.512292	-1.64785	0.0993843	0.238892	DOWN
juliae20393	149.747	1.02195	0.342907	2.98026	0.00288003	0.0148692	UP
juliae20396	17.32	1.67011	0.599376	2.78641	0.00532962	0.0246729	UP
juliae20412	41.8353	-0.924785	0.660498	-1.40013	0.161474	0.337748	DOWN
juliae20425	324.001	0.80248	0.193779	4.14121	3.45478e-05	0.00035037	UP
juliae20426	1125.93	-4.50219	0.564812	-7.97113	1.57235e-15	1.75317e-13	DOWN
juliae20437	33.5177	-4.85417	1.00033	-4.85256	1.21876e-06	1.87732e-05	DOWN
juliae20448	44.39	4.4771	0.954496	4.69054	2.72489e-06	3.82224e-05	UP
juliae20452	51.6477	-1.11048	0.831165	-1.33605	0.181533	0.366464	DOWN
juliae20467	138.514	-2.64822	0.233413	-11.3457	7.79382e-30	6.64982e-27	DOWN
juliae20468	36.3211	1.17707	1.0106	1.16473	0.244127	0.450428	UP
juliae20496	5.44799	-0.813038	0.727952	-1.11688	0.264044	0.474244	DOWN
juliae20510	572.978	0.834528	0.213664	3.9058	9.39149e-05	0.000830923	UP
juliae20513	487.182	-1.42974	0.531601	-2.6895	0.00715586	0.0314629	DOWN
juliae20514	218.592	1.02439	0.747657	1.37013	0.170645	0.351169	UP
juliae20525	72.4086	1.74393	0.485853	3.58943	0.000331403	0.00243575	UP
juliae20532	6.34606	-0.872229	0.724284	-1.20426	0.228488	0.430022	DOWN
juliae20534	85.9078	0.855323	0.295423	2.89525	0.00378854	0.0186778	UP
juliae20540	6.18873	-0.860935	1.70848	-0.503919	0.614318	0.788707	DOWN
juliae20547	474.362	-1.0054	0.330797	-3.03933	0.00237103	0.0127129	DOWN
juliae20548	56.9454	-3.77813	0.42971	-8.79229	1.46542e-18	2.87575e-16	DOWN
juliae20550	20.1552	0.934798	0.522326	1.78968	0.0735051	0.190475	UP
juliae20559	55.1885	-2.00292	0.432331	-4.63283	3.60698e-06	4.90189e-05	DOWN
juliae20560	167.964	2.24974	0.444013	5.06684	4.04471e-07	7.05542e-06	UP
juliae20566	492.467	2.039	0.330579	6.16799	6.91647e-10	2.40226e-08	UP
juliae20567	450.194	0.931478	0.34451	2.70378	0.00685557	0.0303551	UP
juliae20580	76.9281	-1.08196	0.505664	-2.13968	0.0323805	0.103491	DOWN
juliae20585	7.96696	-0.90674	0.778803	-1.16427	0.244313	0.450517	DOWN
juliae20598	8.74777	-0.899182	0.707529	-1.27088	0.203773	0.396592	DOWN
juliae20599	36.809	-2.15243	0.544819	-3.95073	7.79118e-05	0.000702961	DOWN
juliae20604	1033.02	1.03296	0.245419	4.20898	2.56529e-05	0.000270652	UP
juliae20608	11.1736	0.83622	1.53808	0.543677	0.586663	0.769667	UP
juliae20609	339.725	-5.72015	1.38496	-4.13018	3.62473e-05	0.000365716	DOWN
juliae20612	8.04927	-1.02767	0.913335	-1.12518	0.260513	0.469665	DOWN
juliae20629	54.5475	-4.84581	0.757291	-6.39887	1.56527e-10	6.30735e-09	DOWN
juliae20630	6.49516	-1.09274	0.89515	-1.22073	0.222188	0.42144	DOWN
juliae20634	133.353	-3.45479	0.749057	-4.61219	3.98453e-06	5.35166e-05	DOWN
juliae20635	583.757	-1.32608	0.458601	-2.89159	0.00383302	0.0188472	DOWN
juliae20640	77.6882	2.39369	0.816045	2.93328	0.00335405	0.0168725	UP
juliae20643	143.294	-1.1026	0.459166	-2.40131	0.0163365	0.0605912	DOWN
juliae20658	103.22	-2.08371	0.913711	-2.2805	0.0225783	0.0785736	DOWN
juliae20671	43.6688	-1.07974	0.559821	-1.92872	0.0537662	0.15189	DOWN
juliae20677	68.4181	0.943677	0.457363	2.0633	0.0390841	0.119655	UP
juliae20681	14.2817	1.12829	0.708655	1.59216	0.111348	0.259266	UP
juliae20688	22.0425	-1.17507	0.6673	-1.76094	0.0782487	0.199821	DOWN
juliae20711	167.079	-1.43077	0.404863	-3.53397	0.000409374	0.00291176	DOWN
juliae20712	330.086	-1.02842	0.355851	-2.89002	0.00385219	0.0189083	DOWN
juliae20716	96.6076	1.63873	1.10026	1.4894	0.136382	0.299772	UP
juliae20726	208.697	-2.45865	0.318505	-7.71934	1.16932e-14	1.12484e-12	DOWN
juliae20729	97.3756	-1.09254	0.271285	-4.02728	5.64253e-05	0.00053714	DOWN
juliae20749	35.8801	-1.06849	0.495379	-2.15691	0.0310128	0.100089	DOWN
juliae20756	460.866	-2.1101	0.604131	-3.49278	0.000478016	0.00332881	DOWN
juliae20757	45.3806	-2.72789	0.568236	-4.80062	1.58174e-06	2.34087e-05	DOWN
juliae20762	41.5872	-4.09536	0.856367	-4.78224	1.73348e-06	2.53865e-05	DOWN
juliae20764	141.871	-0.919653	0.290712	-3.16345	0.00155913	0.00895681	DOWN
juliae20766	1451.02	-0.831702	0.164927	-5.04284	4.5867e-07	7.83371e-06	DOWN
juliae20767	1228.06	0.850016	0.376219	2.25936	0.023861	0.0820623	UP
juliae20768	5571.68	1.35783	0.323258	4.20044	2.66396e-05	0.000279859	UP
juliae20779	9.39696	-1.61632	0.742333	-2.17736	0.029454	0.0963342	DOWN
juliae20780	4.93547	-1.90817	1.18629	-1.60851	0.107723	0.253046	DOWN
juliae20786	231.339	1.05056	0.578086	1.81731	0.0691698	0.182371	UP
juliae20787	326.148	0.987934	0.165759	5.96008	2.52121e-09	7.58839e-08	UP
juliae20788	41.8499	-0.906651	0.927555	-0.977464	0.32834	0.543388	DOWN
juliae20794	8.59711	-1.44752	1.09151	-1.32616	0.184787	0.371125	DOWN
juliae20802	13.0462	-1.82788	0.782084	-2.33719	0.0194292	0.0696908	DOWN
juliae20811	33.0064	-1.15502	0.715349	-1.61462	0.106392	0.250942	DOWN
juliae20814	48.1838	-3.86585	0.98622	-3.91986	8.86e-05	0.000786736	DOWN
juliae20822	48.4224	-3.86578	0.822431	-4.70043	2.59619e-06	3.65478e-05	DOWN
juliae20832	167.287	-0.865819	0.197342	-4.3874	1.14713e-05	0.000135041	DOWN
juliae20857	540.589	-1.27741	0.474043	-2.69471	0.00704493	0.0310543	DOWN
juliae20863	283.856	1.13825	0.21276	5.34992	8.79911e-08	1.8081e-06	UP
juliae20871	141.379	1.39195	0.416858	3.33914	0.000840394	0.00534237	UP
juliae20878	26.6409	-1.02794	0.439782	-2.33737	0.0194197	0.0696696	DOWN
juliae20885	7.70813	-1.67361	0.945287	-1.77048	0.0766478	0.196729	DOWN
juliae20887	222.766	-3.06855	0.275548	-11.1362	8.36359e-29	6.56509e-26	DOWN
juliae20891	29.9461	-2.13154	0.624053	-3.41563	0.000636344	0.00423309	DOWN
juliae20894	1499.15	-1.71229	0.338683	-5.05574	4.28724e-07	7.39304e-06	DOWN
juliae20900	105.995	-1.31198	0.443961	-2.95517	0.00312495	0.0159118	DOWN
juliae20901	88.3168	-0.962511	0.390689	-2.46363	0.013754	0.0527094	DOWN
juliae20904	117.198	-1.72089	0.513544	-3.35101	0.000805175	0.00515018	DOWN
juliae20905	42.4071	-0.906332	0.413953	-2.18946	0.0285636	0.0940647	DOWN
juliae20909	793.248	0.958538	0.382657	2.50496	0.0122467	0.0480369	UP
juliae20911	94.4475	0.90949	0.419139	2.1699	0.0300144	0.0976139	UP
juliae20916	35.4523	-2.03159	0.533895	-3.80521	0.000141681	0.00118717	DOWN
juliae20922	54.8054	-3.8691	0.651148	-5.94197	2.81625e-09	8.34836e-08	DOWN
juliae20925	41.5962	-1.8501	0.656979	-2.81606	0.00486162	0.0229062	DOWN
juliae20931	38.5958	-1.61572	0.622056	-2.59739	0.00939345	0.0390462	DOWN
juliae20938	175.927	2.26198	0.211501	10.6949	1.07527e-26	7.27623e-24	UP
juliae20940	3339.98	1.72218	0.232703	7.40076	1.35402e-13	1.07576e-11	UP
juliae20949	13.4667	1.03672	1.08299	0.957267	0.338432	0.553727	UP
juliae20953	1088.36	-2.43673	0.678653	-3.59053	0.000330001	0.00242748	DOWN
juliae20964	10.0833	-1.01747	0.563403	-1.80593	0.0709288	0.185662	DOWN
juliae20967	2005.91	0.824056	0.275125	2.99521	0.00274259	0.0142792	UP
juliae20970	8.42528	-1.6193	0.673935	-2.40276	0.0162719	0.0603743	DOWN
juliae20976	16.7069	-0.982564	1.559	-0.630252	0.52853	0.726095	DOWN
juliae20978	146.027	-4.00141	0.641797	-6.2347	4.52637e-10	1.64644e-08	DOWN
juliae20981	33.5803	-0.943366	0.486814	-1.93784	0.0526431	0.149568	DOWN
juliae20995	23.9207	5.29683	1.46379	3.61859	0.000296218	0.00221869	UP
juliae20999	7.34668	-1.24866	1.10224	-1.13284	0.257283	0.466219	DOWN
juliae21006	637.668	-3.02607	0.573043	-5.28071	1.28685e-07	2.54568e-06	DOWN
juliae21014	6.30737	-2.81166	0.874034	-3.21687	0.00129595	0.00768331	DOWN
juliae21015	10.9141	-1.43672	0.539797	-2.6616	0.00777712	0.0335277	DOWN
juliae21020	135.225	-3.14882	0.406064	-7.7545	8.86895e-15	8.83474e-13	DOWN
juliae21027	18.9962	-1.2608	1.09927	-1.14695	0.251403	0.459345	DOWN
juliae21036	368.122	0.885747	0.240905	3.67675	0.000236223	0.001833	UP
juliae21044	4114.84	-3.17252	0.432823	-7.32985	2.30413e-13	1.73242e-11	DOWN
juliae21048	3434.19	-0.869382	0.280278	-3.10186	0.00192312	0.0106668	DOWN
juliae21049	1359.16	1.15863	0.189518	6.11357	9.74267e-10	3.21869e-08	UP
juliae21057	114.599	-0.805479	0.31139	-2.58672	0.00968954	0.0400395	DOWN
juliae21058	10.942	2.19916	1.62956	1.34954	0.177165	0.360295	UP
juliae21063	7.75324	-1.22561	0.974953	-1.25709	0.20872	0.403142	DOWN
juliae21065	48.7003	-0.923255	0.544105	-1.69683	0.0897286	0.221461	DOWN
juliae21070	87.0964	-3.48714	0.472969	-7.37288	1.66979e-13	1.30032e-11	DOWN
juliae21073	6892.51	-3.58331	0.623835	-5.74401	9.24609e-09	2.41284e-07	DOWN
juliae21076	90.543	0.800774	0.224976	3.55938	0.000371729	0.00268532	UP
juliae21089	936.787	-1.34234	0.507327	-2.6459	0.00814728	0.0347948	DOWN
juliae21093	36.7307	-5.85075	1.01699	-5.753	8.76727e-09	2.3032e-07	DOWN
juliae21098	23.5634	-1.01726	0.508207	-2.00167	0.0453204	0.134204	DOWN
juliae21101	94.2237	-2.00566	0.431178	-4.65159	3.29386e-06	4.51857e-05	DOWN
juliae21108	77.8958	-2.02757	0.575704	-3.5219	0.000428465	0.00302743	DOWN
juliae21116	15.5077	-1.68933	0.601774	-2.80724	0.00499674	0.0234024	DOWN
juliae21119	9.93691	-0.826781	0.642854	-1.28611	0.198405	0.389233	DOWN
juliae21122	10.7548	-0.823199	0.898429	-0.916265	0.359528	0.575432	DOWN
juliae21129	48.1321	-1.5423	0.563439	-2.7373	0.00619451	0.027881	DOWN
juliae21132	24.8386	-3.40795	0.654226	-5.20914	1.8972e-07	3.61112e-06	DOWN
juliae21138	60.725	-2.25114	0.506888	-4.4411	8.95013e-06	0.000108686	DOWN
juliae21140	99.5045	1.27535	0.477329	2.67184	0.00754368	0.0327299	UP
juliae21152	110.629	-0.953503	0.281921	-3.38217	0.000719168	0.00467369	DOWN
juliae21155	1982.53	1.00502	0.268784	3.73913	0.00018466	0.00148515	UP
juliae21156	1192.47	4.02634	0.47321	8.50857	1.76086e-17	2.67869e-15	UP
juliae21159	20.3476	-2.10091	0.660097	-3.18273	0.00145895	0.00847557	DOWN
juliae21166	678.072	-0.850895	0.1683	-5.05584	4.28502e-07	7.39304e-06	DOWN
juliae21172	378.401	-1.17711	0.343198	-3.42983	0.000603965	0.00405343	DOWN
juliae21176	6.93482	1.01965	0.768575	1.32667	0.184618	0.37094	UP
juliae21177	85.6801	-1.43108	0.465005	-3.07755	0.00208711	0.0114268	DOWN
juliae21180	87.2147	-1.95485	0.386209	-5.06163	4.15686e-07	7.21896e-06	DOWN
juliae21181	58.8648	-4.57921	0.68486	-6.68634	2.28815e-11	1.16028e-09	DOWN
juliae21183	15.8951	-2.02063	0.780843	-2.58776	0.00966029	0.0399523	DOWN
juliae21189	228.051	1.20151	0.362715	3.31255	0.000924509	0.00579449	UP
juliae21196	9.88183	-2.38182	1.26611	-1.88122	0.0599425	0.164221	DOWN
juliae21197	87.0043	1.12588	0.748586	1.50402	0.132577	0.293911	UP
juliae21199	8.22656	-0.841362	0.841088	-1.00032	0.317153	0.531814	DOWN
juliae21201	850.967	0.971793	0.144987	6.70263	2.04704e-11	1.05436e-09	UP
juliae21203	16.5733	-2.86579	0.799181	-3.58591	0.000335909	0.00246518	DOWN
juliae21206	6.82379	-0.979332	0.804691	-1.21703	0.223593	0.423049	DOWN
juliae21208	76.9278	-1.03246	0.572452	-1.80357	0.0712987	0.186293	DOWN
juliae21210	32.3059	0.852592	0.466422	1.82794	0.0675586	0.179182	UP
juliae21213	45.5425	0.865471	0.583032	1.48443	0.137694	0.301912	UP
juliae21233	9.38971	-1.1148	0.723375	-1.54111	0.12329	0.278834	DOWN
juliae21235	27.0751	1.42549	0.976896	1.45921	0.144508	0.312316	UP
juliae21238	16.1167	1.45711	0.763878	1.90752	0.0564535	0.157319	UP
juliae21248	78.6945	-0.86931	0.31498	-2.75989	0.00578212	0.0263635	DOWN
juliae21254	6689.1	0.847773	0.658937	1.28658	0.198242	0.389062	UP
juliae21273	437.124	-2.81064	0.708574	-3.96661	7.29017e-05	0.000662939	DOWN
juliae21287	1353.8	0.862218	0.249541	3.45522	0.000549853	0.00374403	UP
juliae21289	507.25	2.81188	0.393325	7.149	8.74125e-13	5.8746e-11	UP
juliae21295	6.53498	-1.69643	1.25342	-1.35344	0.175916	0.358629	DOWN
juliae21296	45.9117	-1.64036	0.696782	-2.3542	0.0185628	0.0671476	DOWN
juliae21307	38.8622	-0.881937	0.397136	-2.22074	0.0263684	0.0882725	DOWN
juliae21309	7.82776	-1.28197	1.06206	-1.20706	0.227409	0.428617	DOWN
juliae21317	42.2446	-2.26205	0.481004	-4.70276	2.56664e-06	3.61675e-05	DOWN
juliae21322	619.979	-0.835153	0.128397	-6.50445	7.79786e-11	3.46211e-09	DOWN
juliae21334	7.57065	-4.3153	1.15307	-3.74243	0.00018225	0.00146697	DOWN
juliae21339	14.4646	-0.933481	0.589285	-1.58409	0.113173	0.261838	DOWN
juliae21344	31.8618	-0.872537	0.742896	-1.17451	0.240192	0.445303	DOWN
juliae21358	109.948	-5.63029	0.633171	-8.8922	5.99096e-19	1.22465e-16	DOWN
juliae21362	362.757	-2.7468	0.443438	-6.19434	5.85316e-10	2.06959e-08	DOWN
juliae21368	240.302	1.20009	0.381139	3.14871	0.00163993	0.00933893	UP
juliae21375	116.615	-1.10492	0.313461	-3.5249	0.000423642	0.00299912	DOWN
juliae21378	7.75962	3.70851	1.13275	3.27391	0.00106072	0.00649471	UP
juliae21379	111.659	0.968293	0.531456	1.82196	0.0684603	0.181011	UP
juliae21415	62.2967	-1.17138	0.906302	-1.29248	0.19619	0.386111	DOWN
juliae21425	7.7503	-3.52529	1.00415	-3.51073	0.000446879	0.00314208	DOWN
juliae21429	137.829	1.16246	0.230958	5.03321	4.82332e-07	8.18089e-06	UP
juliae21448	58.6084	1.40082	0.300598	4.66013	3.16004e-06	4.35177e-05	UP
juliae21467	19.4423	-0.993326	0.392481	-2.53089	0.0113773	0.0453799	DOWN
juliae21468	11.6734	-2.11075	1.03368	-2.04197	0.0411547	0.124594	DOWN
juliae21470	329.724	-1.06676	0.291916	-3.65433	0.000257856	0.001972	DOWN
juliae21471	4655.37	-1.08976	0.20704	-5.26353	1.41315e-07	2.7704e-06	DOWN
juliae21478	5.95909	-2.34363	0.867822	-2.70059	0.00692169	0.0305995	DOWN
juliae21496	14.1808	-6.36999	2.03678	-3.12748	0.0017631	0.00993086	DOWN
juliae21506	62.2635	-3.96821	0.557631	-7.1162	1.10946e-12	7.33067e-11	DOWN
juliae21513	462.405	2.33971	0.271784	8.60871	7.38852e-18	1.24993e-15	UP
juliae21520	190.677	-4.36084	0.351569	-12.4039	2.48764e-35	3.48696e-32	DOWN
juliae21521	5.70444	-0.814636	0.727983	-1.11903	0.263126	0.473203	DOWN
juliae21524	7.30147	-4.30642	1.2994	-3.31416	0.000919203	0.00576776	DOWN
juliae21526	230.71	-0.974299	0.30444	-3.2003	0.00137284	0.00805161	DOWN
juliae21530	7.74146	1.68121	1.5145	1.11008	0.266966	0.477744	UP
juliae21540	287.29	1.23655	0.397013	3.11463	0.00184178	0.0102913	UP
juliae21543	90.7344	0.888731	0.319206	2.78419	0.00536616	0.0247953	UP
juliae21547	135.402	1.06425	0.313636	3.39325	0.000690674	0.00451944	UP
juliae21548	376.449	1.49378	0.209266	7.13819	9.45648e-13	6.33358e-11	UP
juliae21557	38.5674	-2.24374	0.382668	-5.86342	4.53425e-09	1.26933e-07	DOWN
juliae21573	278.884	-2.34786	0.53615	-4.3791	1.19169e-05	0.00013945	DOWN
juliae21574	62.7362	-7.23061	0.930484	-7.7708	7.79922e-15	7.88927e-13	DOWN
juliae21576	14.5206	1.45703	0.744568	1.95687	0.0503623	0.144723	UP
juliae21579	33.0199	0.928656	0.496246	1.87136	0.0612951	0.166785	UP
juliae21591	23.3404	-4.38357	0.760727	-5.76235	8.29504e-09	2.19087e-07	DOWN
juliae21619	241.383	1.31923	0.566484	2.3288	0.0198697	0.0708822	UP
juliae21627	173.185	-0.842678	0.231245	-3.64409	0.000268334	0.00204101	DOWN
juliae21631	66.2049	-2.29161	0.769266	-2.97895	0.00289235	0.0149171	DOWN
juliae21633	33.1761	0.937406	0.334808	2.79983	0.00511297	0.023867	UP
juliae21636	87.2212	1.43787	0.643135	2.23571	0.0253705	0.0860027	UP
juliae21640	95.425	0.929639	0.217921	4.26595	1.99053e-05	0.000217374	UP
juliae21658	45.4041	4.28098	0.845618	5.06255	4.13685e-07	7.19694e-06	UP
juliae21659	273.763	-0.955687	0.420568	-2.27237	0.0230641	0.0799663	DOWN
juliae21661	188.651	-5.14089	0.652396	-7.88002	3.27339e-15	3.51022e-13	DOWN
juliae21667	215.397	-1.77124	0.293275	-6.03953	1.54566e-09	4.89227e-08	DOWN
juliae21668	1849.32	-1.169	0.275641	-4.24104	2.22491e-05	0.000239899	DOWN
juliae21672	38.0245	-1.95795	0.543415	-3.60304	0.000314515	0.00233348	DOWN
juliae21673	62.3159	-3.10275	0.532565	-5.82605	5.6756e-09	1.5643e-07	DOWN
juliae21680	26.3694	-0.931982	0.493878	-1.88707	0.0591509	0.162711	DOWN
juliae21684	60.1922	1.87453	0.369929	5.06727	4.03557e-07	7.04574e-06	UP
juliae21686	21.5341	-6.97331	1.30086	-5.36052	8.29815e-08	1.71957e-06	DOWN
juliae21692	101.423	-1.54074	0.583385	-2.64104	0.00826514	0.035191	DOWN
juliae21701	1099.19	0.919343	0.15453	5.94928	2.69322e-09	8.0444e-08	UP
juliae21703	19.2189	1.35206	0.440482	3.06951	0.00214412	0.0116846	UP
juliae21708	259.693	-1.06883	1.27671	-0.837175	0.402494	0.617236	DOWN
juliae21710	836.312	-0.946404	0.283059	-3.34349	0.000827323	0.00527123	DOWN
juliae21711	33.3777	-3.13991	0.611564	-5.13424	2.83293e-07	5.20538e-06	DOWN
juliae21715	12.4708	-2.60866	1.04825	-2.4886	0.0128248	0.0499451	DOWN
juliae21717	2376.32	1.33575	0.192396	6.94272	3.84608e-12	2.28714e-10	UP
juliae21732	112.616	-3.67958	0.932263	-3.94693	7.91582e-05	0.000712569	DOWN
juliae21733	290.609	-2.27934	0.298941	-7.62472	2.44566e-14	2.23226e-12	DOWN
juliae21738	65.2932	-1.17796	0.245097	-4.8061	1.53901e-06	2.28627e-05	DOWN
juliae21740	20.1241	1.16823	0.633899	1.84293	0.065339	0.174803	UP
juliae21742	5.47613	-0.847333	0.705728	-1.20065	0.229887	0.431753	DOWN
juliae21756	139.113	-0.80856	0.730743	-1.10649	0.268515	0.479597	DOWN
juliae21762	14.52	-2.29468	0.884567	-2.59413	0.00948315	0.039344	DOWN
juliae21763	49.4692	-3.79691	0.679676	-5.58636	2.31877e-08	5.56279e-07	DOWN
juliae21768	212.482	1.41516	0.601015	2.35462	0.0185416	0.0670957	UP
juliae21769	127.689	-1.23984	0.34726	-3.57035	0.000356507	0.00258827	DOWN
juliae21777	29.0224	-0.943741	0.407178	-2.31776	0.0204622	0.0725476	DOWN
juliae21784	31.063	-2.44031	0.781986	-3.12065	0.00180451	0.0101061	DOWN
juliae21786	157.732	-1.44635	0.212894	-6.79376	1.09252e-11	5.98869e-10	DOWN
juliae21791	104.747	-0.926655	0.424927	-2.18074	0.0292028	0.0957679	DOWN
juliae21794	21.2709	-3.04391	1.24869	-2.43769	0.0147814	0.0558796	DOWN
juliae21795	14.4852	1.9844	0.741646	2.67567	0.00745806	0.0324661	UP
juliae21800	227.769	-1.58033	0.524359	-3.01384	0.00257966	0.0136194	DOWN
juliae21803	57.4223	1.41746	1.54583	0.916956	0.359166	0.575095	UP
juliae21810	10.99	-1.32939	0.68245	-1.94797	0.0514189	0.147005	DOWN
juliae21815	8.85648	-1.33259	1.08431	-1.22897	0.219082	0.41722	DOWN
juliae21818	185.321	-4.54736	0.337295	-13.4819	2.00026e-41	4.90664e-38	DOWN
juliae21836	23.4039	-2.69043	0.794882	-3.38469	0.000712578	0.00463802	DOWN
juliae21843	42.0724	-1.57341	0.643799	-2.44395	0.0145274	0.0551208	DOWN
juliae21848	85.1048	-1.00923	0.315896	-3.19482	0.00139917	0.0081718	DOWN
juliae21850	100.53	1.50128	0.571072	2.62887	0.00856688	0.0363024	UP
juliae21854	2725.98	1.0311	0.273598	3.76867	0.00016412	0.00134195	UP
juliae21860	22.5885	-1.48252	0.582866	-2.54349	0.010975	0.0441974	DOWN
juliae21863	360.91	-4.04026	0.4729	-8.54359	1.30117e-17	2.01056e-15	DOWN
juliae21869	20.7879	3.09254	1.20756	2.56099	0.0104374	0.0423976	UP
juliae21879	589.93	1.01914	0.228438	4.46136	8.144e-06	9.97615e-05	UP
juliae21888	26.1822	-7.98556	1.56195	-5.11255	3.17846e-07	5.74876e-06	DOWN
juliae21896	97.5834	-1.40742	0.325583	-4.32276	1.54088e-05	0.000173983	DOWN
juliae21902	43.807	-1.25792	0.99784	-1.26065	0.207436	0.401532	DOWN
juliae21914	175.216	1.22245	0.706329	1.7307	0.0835044	0.210035	UP
juliae21917	128.015	-2.72045	1.01095	-2.69098	0.00712428	0.0313609	DOWN
juliae21926	1116.11	0.887595	0.437593	2.02836	0.0425239	0.127773	UP
juliae21927	69.6053	0.898808	0.276425	3.25154	0.00114782	0.0069286	UP
juliae21928	127.598	-1.19556	0.548935	-2.17797	0.0294081	0.0962323	DOWN
juliae21937	148.632	-0.822269	0.375409	-2.19033	0.0285005	0.0939044	DOWN
juliae21945	8.06594	-2.56245	0.950526	-2.69582	0.00702159	0.0309644	DOWN
juliae21949	638.35	-0.914809	0.317498	-2.88131	0.00396025	0.0193323	DOWN
juliae21951	323.175	1.08141	0.671761	1.60982	0.107437	0.252618	UP
juliae21952	27.4554	-0.811843	0.368832	-2.20112	0.0277276	0.0918979	DOWN
juliae21955	53.0701	-3.559	0.43719	-8.14061	3.93279e-16	4.81835e-14	DOWN
juliae21958	42.7811	0.908316	0.299958	3.02814	0.00246063	0.0131191	UP
juliae21960	11.445	2.21803	0.614796	3.60775	0.000308859	0.00229586	UP
juliae21973	76.6522	-2.56815	1.39867	-1.83614	0.066337	0.176763	DOWN
juliae21974	123.722	-2.08592	0.318942	-6.5401	6.14766e-11	2.78618e-09	DOWN
juliae21979	14.4666	-0.930354	0.677732	-1.37275	0.169831	0.34986	DOWN
juliae21984	267.959	1.29894	0.34359	3.78051	0.00015651	0.0012894	UP
juliae21988	4.73751	2.93029	1.27658	2.29542	0.0217088	0.0760468	UP
juliae21997	1721.5	-1.23893	0.396399	-3.12546	0.00177527	0.00998218	DOWN
juliae21998	9.78742	1.06363	0.596074	1.7844	0.0743586	0.192179	UP
juliae22010	15.9963	-2.12996	0.975065	-2.18443	0.0289305	0.0950816	DOWN
juliae22014	15.9262	-1.46837	1.09355	-1.34276	0.179351	0.363223	DOWN
juliae22015	86.2897	-1.89843	0.310423	-6.11564	9.61716e-10	3.19382e-08	DOWN
juliae22026	1425.27	-1.92781	0.320294	-6.01887	1.75639e-09	5.4994e-08	DOWN
juliae22031	49.6352	-1.02733	1.43491	-0.715954	0.474019	0.680226	DOWN
juliae22034	14.3576	-1.04118	0.570663	-1.82451	0.0680755	0.180261	DOWN
juliae22040	410.788	-2.66627	0.598307	-4.45635	8.33664e-06	0.000101867	DOWN
juliae22047	3.96818	-2.13974	1.00801	-2.12273	0.0337766	0.106908	DOWN
juliae22049	277.453	-3.42825	0.326261	-10.5077	7.96325e-26	4.46488e-23	DOWN
juliae22050	6.71736	2.3989	1.25121	1.91726	0.0552045	0.154939	UP
juliae22055	22.4904	-1.15657	0.535819	-2.1585	0.0308889	0.0998128	DOWN
juliae22056	9.82839	-0.958744	2.20012	-0.435768	0.663005	0.822412	DOWN
juliae22062	59.1837	-1.44474	0.401719	-3.5964	0.000322655	0.00238306	DOWN
juliae22063	334.049	-1.233	0.289498	-4.25908	2.05274e-05	0.00022367	DOWN
juliae22065	20.468	-0.816918	0.542314	-1.50636	0.131976	0.293146	DOWN
juliae22069	531.827	-0.909451	0.175869	-5.1712	2.326e-07	4.34305e-06	DOWN
juliae22081	510.955	1.25729	0.542646	2.31696	0.0205057	0.0726753	UP
juliae22092	53.3642	-0.861534	0.55974	-1.53917	0.123763	0.279615	DOWN
juliae22100	53.9352	-1.04937	1.28632	-0.815791	0.414619	0.627767	DOWN
juliae22102	46.6437	0.966856	0.514991	1.87742	0.0604602	0.165247	UP
juliae22110	276.156	3.39633	0.501656	6.77023	1.28574e-11	6.93171e-10	UP
juliae22118	43.4626	4.40233	0.786165	5.59976	2.14651e-08	5.19397e-07	UP
juliae22120	5354.41	-3.19565	0.418117	-7.64296	2.12279e-14	1.95575e-12	DOWN
juliae22149	51.458	-1.47597	0.7836	-1.88357	0.0596227	0.16366	DOWN
juliae22157	131.225	-1.7739	0.286838	-6.18433	6.2367e-10	2.18943e-08	DOWN
juliae22173	13.7443	-1.3219	0.598577	-2.2084	0.0272162	0.090524	DOWN
juliae22184	41.6898	-1.85728	0.628939	-2.95305	0.00314656	0.0160052	DOWN
juliae22191	188.19	-1.18292	0.352184	-3.35882	0.000782751	0.00502476	DOWN
juliae22207	6.94908	1.42892	0.679531	2.1028	0.0354836	0.110828	UP
juliae22211	8.33077	-1.02986	1.01785	-1.01179	0.311638	0.526389	DOWN
juliae22212	4.20462	-2.00568	1.1435	-1.75399	0.079432	0.201891	DOWN
juliae22216	14.2377	1.65177	1.91171	0.864027	0.387573	0.602673	UP
juliae22228	1438.16	-1.92302	0.56537	-3.40135	0.000670529	0.00441348	DOWN
juliae22231	4.66863	-0.993669	0.813244	-1.22186	0.221761	0.420875	DOWN
juliae22232	188.804	-3.29128	0.533176	-6.17297	6.70204e-10	2.33607e-08	DOWN
juliae22236	11.7922	0.815854	0.64478	1.26532	0.205757	0.399344	UP
juliae22247	1678.6	0.881419	0.225626	3.90655	9.36223e-05	0.000828707	UP
juliae22252	742.231	-1.73959	0.314973	-5.52299	3.33288e-08	7.6586e-07	DOWN
juliae22254	7.74631	-4.00093	1.12549	-3.55484	0.00037821	0.00272567	DOWN
juliae22256	10.3291	2.74923	1.79297	1.53334	0.125193	0.281903	UP
juliae22260	5.10506	0.851081	1.07444	0.792115	0.428294	0.640369	UP
juliae22263	12.2769	-4.72153	1.29305	-3.65147	0.000260741	0.00199174	DOWN
juliae22264	16.7581	-1.30579	0.640963	-2.03723	0.0416272	0.125772	DOWN
juliae22265	14.3615	-1.5316	0.538247	-2.84553	0.0044338	0.0212424	DOWN
juliae22269	849.179	-1.93333	0.454425	-4.25445	2.09566e-05	0.000227463	DOWN
juliae22272	8.96599	-4.27184	1.16329	-3.67221	0.000240466	0.00186077	DOWN
juliae22282	203.302	0.818651	0.221486	3.69617	0.000218877	0.00171535	UP
juliae22289	47.2378	1.21062	0.388712	3.11444	0.00184296	0.010295	UP
juliae22303	87.0143	1.84792	0.308011	5.99952	1.97902e-09	6.1256e-08	UP
juliae22329	14.5451	-3.65907	0.899626	-4.06732	4.7557e-05	0.000462461	DOWN
juliae22331	42.9631	-0.933636	1.18446	-0.788239	0.430557	0.642333	DOWN
juliae22338	279.705	-1.37437	0.231901	-5.92654	3.09386e-09	9.04826e-08	DOWN
juliae22350	75.2392	-3.7612	1.03591	-3.63083	0.000282511	0.00213477	DOWN
juliae22357	33.2637	-1.56744	0.565023	-2.77412	0.00553513	0.0254264	DOWN
juliae22358	46.6249	-7.45364	1.12952	-6.59897	4.14034e-11	1.97689e-09	DOWN
juliae22377	378.409	1.74718	0.310452	5.62786	1.82455e-08	4.46446e-07	UP
juliae22380	242.416	0.875165	0.306919	2.85145	0.00435205	0.020912	UP
juliae22382	107.863	-1.71254	0.835991	-2.04851	0.0405101	0.122984	DOWN
juliae22387	6.28465	-2.63404	0.947294	-2.78059	0.005426	0.0250347	DOWN
juliae22390	44.7858	-2.11527	0.714674	-2.95977	0.0030787	0.0157171	DOWN
juliae22391	226.65	-1.87782	0.289183	-6.49355	8.38386e-11	3.68065e-09	DOWN
juliae22399	394.425	-1.63084	0.271617	-6.00417	1.92311e-09	5.96194e-08	DOWN
juliae22408	8.67354	1.13696	0.825566	1.37719	0.168453	0.347861	UP
juliae22415	177.035	-1.15502	0.230842	-5.00352	5.62923e-07	9.41757e-06	DOWN
juliae22421	8.20754	-1.10102	0.927391	-1.18722	0.235139	0.438963	DOWN
juliae22426	197.822	2.54246	0.353164	7.1991	6.06112e-13	4.20295e-11	UP
juliae22431	14.9735	-2.02318	0.532236	-3.80128	0.00014395	0.00120413	DOWN
juliae22445	74.2484	-3.2359	0.658624	-4.91312	8.96382e-07	1.42549e-05	DOWN
juliae22448	148.239	0.991264	0.730018	1.35786	0.174507	0.35661	UP
juliae22449	7.36588	-1.17351	0.765671	-1.53266	0.12536	0.282247	DOWN
juliae22454	5.17345	0.918344	0.82313	1.11567	0.264562	0.474828	UP
juliae22467	71.91	1.9707	1.27295	1.54813	0.12159	0.2762	UP
juliae22482	12.4152	-1.10721	0.501792	-2.20651	0.0273483	0.0909016	DOWN
juliae22487	42.4598	1.3216	0.588936	2.24404	0.0248296	0.0845197	UP
juliae22490	1060.88	-0.879228	0.443018	-1.98463	0.0471852	0.138348	DOWN
juliae22501	38.8793	-1.11898	0.507754	-2.20379	0.027539	0.0913654	DOWN
juliae22505	754.864	-2.1032	0.42263	-4.97645	6.47604e-07	1.07245e-05	DOWN
juliae22507	59.0533	-2.18916	0.784232	-2.79147	0.00524698	0.0243593	DOWN
juliae22526	3560.12	-2.22819	0.552739	-4.03118	5.54975e-05	0.000530016	DOWN
juliae22529	8.52377	-1.78603	2.14233	-0.833686	0.404458	0.61909	DOWN
juliae22530	222.303	-2.12522	0.255845	-8.30664	9.84511e-17	1.33242e-14	DOWN
juliae22533	252.781	1.65538	0.552349	2.99699	0.00272662	0.0142155	UP
juliae22534	34.5832	1.25523	0.338993	3.70281	0.000213221	0.0016784	UP
juliae22537	113.971	-1.71314	0.309283	-5.53908	3.04069e-08	7.06159e-07	DOWN
juliae22557	49.0319	0.849614	0.393904	2.15691	0.031013	0.100089	UP
juliae22560	17.9546	-0.847789	0.76718	-1.10507	0.269128	0.480256	DOWN
juliae22566	38.6659	0.841049	0.530902	1.58419	0.11315	0.261816	UP
juliae22569	56.7754	-1.88331	0.419845	-4.48572	7.26695e-06	9.02574e-05	DOWN
juliae22570	95.1637	-1.10992	0.434065	-2.55703	0.010557	0.0428129	DOWN
juliae22575	5381.47	2.36436	0.295537	8.00022	1.24198e-15	1.40882e-13	UP
juliae22583	13.1663	-1.28572	0.788484	-1.63063	0.102969	0.244987	DOWN
juliae22595	40.5158	2.4778	1.32416	1.87123	0.0613133	0.166812	UP
juliae22601	74.0476	-0.928685	0.598071	-1.5528	0.120471	0.274388	DOWN
juliae22602	15.4036	-1.4259	0.557319	-2.5585	0.0105124	0.0426582	DOWN
juliae22623	50.3906	-1.49654	0.526952	-2.84	0.00451132	0.0215402	DOWN
juliae22630	4612.83	1.79146	0.50189	3.56942	0.000357769	0.00259551	UP
juliae22644	29.7632	3.34455	0.454494	7.35883	1.85524e-13	1.41114e-11	UP
juliae22650	661.726	-1.75729	0.236583	-7.42781	1.10409e-13	8.87979e-12	DOWN
juliae22662	40.3356	-0.865771	0.420532	-2.05875	0.0395181	0.12072	DOWN
juliae22664	155.689	2.2808	0.694133	3.28583	0.00101683	0.00626901	UP
juliae22669	16.0708	-1.77382	0.483927	-3.66548	0.000246874	0.00190211	DOWN
juliae22681	16.9693	-1.24501	0.711023	-1.75101	0.0799438	0.202978	DOWN
juliae22690	31.2403	-1.31401	0.554371	-2.37027	0.0177753	0.0648489	DOWN
juliae22693	160.895	5.57307	0.657623	8.47457	2.35942e-17	3.45532e-15	UP
juliae22696	9.52408	0.849962	2.06206	0.412191	0.680199	0.833223	UP
juliae22698	75.5085	3.50787	0.59308	5.91466	3.32561e-09	9.6541e-08	UP
juliae22712	126.127	-0.926052	0.745049	-1.24294	0.21389	0.41002	DOWN
juliae22715	53.7667	0.92772	0.334616	2.77249	0.00556285	0.0255119	UP
juliae22732	1018.45	-1.41416	0.372694	-3.79443	0.000147983	0.00123156	DOWN
juliae22734	27.0044	0.826539	1.98547	0.416294	0.677195	0.831709	UP
juliae22735	377.239	-2.18701	0.356427	-6.13594	8.46584e-10	2.85944e-08	DOWN
juliae22736	66.4339	-1.00303	0.611407	-1.64053	0.100895	0.241371	DOWN
juliae22737	12.3723	-2.24568	0.893701	-2.51279	0.0119781	0.047191	DOWN
juliae22739	46.3299	-5.57494	0.929873	-5.99538	2.03014e-09	6.26405e-08	DOWN
juliae22741	272.832	-1.48273	0.483217	-3.06846	0.00215168	0.0117128	DOWN
juliae22744	21.8437	-0.858108	1.9822	-0.432907	0.665082	0.823959	DOWN
juliae22748	89.4004	-2.60783	0.624743	-4.17425	2.98969e-05	0.000309765	DOWN
juliae22761	135.307	-1.35543	0.23946	-5.66035	1.51066e-08	3.76208e-07	DOWN
juliae22762	19.2101	-1.77814	0.522445	-3.40349	0.000665315	0.00438862	DOWN
juliae22772	51.3668	3.6746	0.724054	5.07503	3.87426e-07	6.8187e-06	UP
juliae22773	26.0768	1.31995	0.439157	3.00563	0.0026503	0.0139103	UP
juliae22780	494.502	-4.15446	0.770079	-5.39484	6.85845e-08	1.46135e-06	DOWN
juliae22790	205.451	0.91375	0.439397	2.07955	0.0375665	0.115931	UP
juliae22794	7.32847	1.5992	1.12533	1.4211	0.155288	0.328451	UP
juliae22795	124.422	-1.85133	0.842092	-2.19849	0.0279141	0.09236	DOWN
juliae22797	54.1654	-1.36545	0.371521	-3.67529	0.000237577	0.00184204	DOWN
juliae22800	272.251	-1.32038	1.22503	-1.07784	0.281106	0.493481	DOWN
juliae22810	15.9625	-7.27227	1.44148	-5.04499	4.53539e-07	7.76637e-06	DOWN
juliae22812	53.7999	-1.09178	0.411657	-2.65216	0.00799791	0.0342837	DOWN
juliae22815	46.5648	-1.88338	0.698316	-2.69703	0.00699601	0.030883	DOWN
juliae22819	96.5469	-2.42411	0.376945	-6.43093	1.26826e-10	5.3294e-09	DOWN
juliae22830	150.751	-0.845524	0.334158	-2.53031	0.011396	0.0454229	DOWN
juliae22831	4642.03	0.857678	0.210513	4.07422	4.61679e-05	0.000451645	UP
juliae22833	265.761	0.892956	0.537613	1.66096	0.0967205	0.234124	UP
juliae22844	240.026	0.908338	0.302553	3.00224	0.00267998	0.014032	UP
juliae22847	20.0004	1.65106	0.742777	2.22282	0.0262276	0.0879663	UP
juliae22859	58.0051	-1.94241	0.530084	-3.66434	0.00024798	0.00190988	DOWN
juliae22862	69.7154	-0.906581	0.291538	-3.10965	0.00187308	0.0104394	DOWN
juliae22872	46.1528	-1.9393	0.63006	-3.07796	0.00208426	0.0114186	DOWN
juliae22874	168.604	-1.55267	0.261691	-5.93322	2.97057e-09	8.76607e-08	DOWN
juliae22887	134.303	-3.7534	0.415856	-9.02574	1.78481e-19	3.89168e-17	DOWN
juliae22888	45.1778	-4.59396	0.698956	-6.57261	4.94408e-11	2.31006e-09	DOWN
juliae22890	9.32955	0.877705	0.866992	1.01236	0.311368	0.52634	UP
juliae22892	512.25	-1.47489	0.307451	-4.79716	1.60932e-06	2.37835e-05	DOWN
juliae22899	16.0697	-2.97971	0.839198	-3.55067	0.000384253	0.00276111	DOWN
juliae22901	25.7552	5.87241	1.342	4.37586	1.20957e-05	0.000141289	UP
juliae22921	29.2707	-1.73043	0.458387	-3.77503	0.000159988	0.001312	DOWN
juliae22922	199.864	-1.15207	0.357127	-3.22595	0.00125555	0.00749218	DOWN
juliae22927	479.59	-1.42079	0.304477	-4.66633	3.0662e-06	4.2374e-05	DOWN
juliae22935	878.331	-2.13906	0.548224	-3.9018	9.54794e-05	0.000842865	DOWN
juliae22946	26.0397	-2.02688	0.796227	-2.54561	0.0109087	0.0440297	DOWN
juliae22950	6.2531	-0.815579	0.830036	-0.982583	0.325812	0.540803	DOWN
juliae22953	27.1035	-2.79878	0.61411	-4.55746	5.17755e-06	6.7243e-05	DOWN
juliae22964	14.256	-1.59074	0.947686	-1.67855	0.0932392	0.227918	DOWN
juliae22966	407.025	1.34588	0.33671	3.99714	6.41122e-05	0.000596557	UP
juliae22967	75.8082	0.922374	0.405056	2.27715	0.0227773	0.0791538	UP
juliae22970	30.9664	0.930676	0.349641	2.6618	0.00777237	0.0335146	UP
juliae22971	25.6315	-4.61806	0.694751	-6.64707	2.98977e-11	1.46678e-09	DOWN
juliae22973	584.076	1.19792	0.296412	4.04139	5.31353e-05	0.00051039	UP
juliae22981	544.706	0.861434	0.262791	3.27802	0.00104538	0.00641682	UP
juliae22986	27.3179	-2.22648	0.648386	-3.43389	0.000594989	0.00399865	DOWN
juliae23002	152.559	-2.87605	0.53198	-5.4063	6.43386e-08	1.37836e-06	DOWN
juliae23032	579.204	-1.46909	0.22702	-6.4712	9.72257e-11	4.17496e-09	DOWN
juliae23037	87.0013	1.3382	0.291467	4.59125	4.4059e-06	5.83411e-05	UP
juliae23039	281.375	-1.18738	0.572744	-2.07314	0.0381589	0.117335	DOWN
juliae23054	7.08547	1.82406	1.70698	1.06859	0.285256	0.49875	UP
juliae23065	228.992	2.42312	0.361483	6.70327	2.03802e-11	1.05281e-09	UP
juliae23071	16.7551	-0.998638	0.822476	-1.21418	0.224677	0.424807	DOWN
juliae23076	66.0575	-2.68458	0.651145	-4.12286	3.74197e-05	0.000375806	DOWN
juliae23078	114.985	-1.19988	1.77053	-0.677695	0.497965	0.700959	DOWN
juliae23095	13.2431	1.5673	0.526225	2.97838	0.00289776	0.0149371	UP
juliae23111	322.719	-1.07616	0.43674	-2.46407	0.0137369	0.0526922	DOWN
juliae23118	41.6304	-0.966782	0.704697	-1.37191	0.170091	0.350211	DOWN
juliae23125	175.942	1.31607	0.506638	2.59765	0.00938651	0.0390256	UP
juliae23131	25.3506	0.831475	0.4509	1.84404	0.065178	0.174448	UP
juliae23158	18.3509	-1.33749	1.16893	-1.1442	0.25254	0.46088	DOWN
juliae23160	188.751	1.21173	1.45204	0.834503	0.403998	0.618799	UP
juliae23169	4.88837	-4.78105	1.507	-3.17256	0.00151099	0.00873136	DOWN
juliae23173	3039.11	0.838719	0.236699	3.5434	0.000394996	0.00282588	UP
juliae23174	17.2724	0.877943	0.613158	1.43184	0.15219	0.323818	UP
juliae23175	9.67835	1.01436	1.11004	0.913807	0.360819	0.576593	UP
juliae23183	255.917	0.88266	0.382632	2.30681	0.0210653	0.0742029	UP
juliae23186	20.874	-3.10572	0.921424	-3.37057	0.000750133	0.00485828	DOWN
juliae23206	182.198	0.887497	0.56992	1.55723	0.119416	0.27249	UP
juliae23213	8.67189	2.09115	0.88329	2.36746	0.0179108	0.0652333	UP
juliae23234	54.8081	1.59892	0.799977	1.99871	0.0456396	0.134823	UP
juliae23249	227.35	-4.15629	0.633539	-6.56044	5.3649e-11	2.48891e-09	DOWN
juliae23269	6.53053	-1.21985	1.85307	-0.658284	0.510356	0.712979	DOWN
juliae23272	25.9329	2.47146	0.577222	4.28164	1.85519e-05	0.000204759	UP
juliae23276	34.6094	-1.73883	0.483506	-3.5963	0.000322779	0.00238308	DOWN
juliae23304	34.6495	1.02683	0.516021	1.98989	0.0466026	0.137234	UP
juliae23332	822.802	-1.05991	0.29409	-3.60403	0.000313321	0.00232549	DOWN
juliae23338	13.0863	-1.93643	0.800721	-2.41836	0.0155907	0.0583211	DOWN
juliae23353	100.671	1.71921	0.55609	3.0916	0.0019908	0.0109986	UP
juliae23356	605.951	-2.14299	0.346311	-6.18805	6.09132e-10	2.14222e-08	DOWN
juliae23358	1102.21	-4.34461	0.537893	-8.0771	6.63251e-16	7.84075e-14	DOWN
juliae23364	5.79736	0.920615	0.839571	1.09653	0.272847	0.483856	UP
juliae23376	38.5108	-5.34611	1.05982	-5.04437	4.55016e-07	7.78486e-06	DOWN
juliae23381	10.9568	-0.940855	0.741665	-1.26857	0.204594	0.397638	DOWN
juliae23383	7.16977	-4.68008	1.2437	-3.76304	0.000167863	0.00137027	DOWN
juliae23386	4.248	-2.23631	1.30362	-1.71546	0.0862604	0.215037	DOWN
juliae23390	38.8192	-8.55416	1.19339	-7.16793	7.61377e-13	5.18794e-11	DOWN
juliae23401	13.6395	1.01972	1.42524	0.715471	0.474318	0.68056	UP
juliae23402	138.441	-1.01544	0.249172	-4.07527	4.59612e-05	0.000449847	DOWN
juliae23415	19.7819	-2.38395	1.20789	-1.97365	0.0484217	0.1409	DOWN
juliae23418	51.1647	1.07358	0.472617	2.27157	0.0231123	0.0800768	UP
juliae23423	11.249	-1.13968	0.740616	-1.53883	0.123846	0.279705	DOWN
juliae23424	140.821	-4.64026	0.630352	-7.36138	1.82019e-13	1.39529e-11	DOWN
juliae23431	87.8681	-1.81558	0.575301	-3.15588	0.00160016	0.00916071	DOWN
juliae23447	39.1673	3.53076	0.453986	7.77724	7.41231e-15	7.53675e-13	UP
juliae23449	11.2129	-1.06362	0.785333	-1.35435	0.175625	0.358298	DOWN
juliae23452	14.012	-1.21614	0.853458	-1.42495	0.154172	0.326731	DOWN
juliae23465	420.918	-2.97177	0.281416	-10.5601	4.56402e-26	2.63424e-23	DOWN
juliae23468	28.1991	-3.64544	0.848601	-4.29583	1.7404e-05	0.000193067	DOWN
juliae23473	27.6284	0.88404	1.00522	0.879447	0.379159	0.594346	UP
juliae23484	16.62	1.07149	0.903004	1.18659	0.23539	0.43936	UP
juliae23500	54.3776	-1.04744	0.491961	-2.12911	0.0332448	0.1056	DOWN
juliae23501	12.363	-1.00489	0.684329	-1.46844	0.141986	0.308837	DOWN
juliae23504	118.834	-0.807243	0.260195	-3.10245	0.00191927	0.0106485	DOWN
juliae23508	173.303	-3.71817	0.721756	-5.15156	2.58333e-07	4.78709e-06	DOWN
juliae23515	14.0771	0.809646	0.78006	1.03793	0.299304	0.513825	UP
juliae23517	3922.18	1.08249	0.232477	4.65632	3.21916e-06	4.42386e-05	UP
juliae23555	998.446	1.07697	0.29761	3.61872	0.000296061	0.00221869	UP
juliae23561	158.634	4.21935	0.770136	5.47872	4.28424e-08	9.57562e-07	UP
juliae23569	10.1774	-6.62151	1.29633	-5.10791	3.25749e-07	5.87546e-06	DOWN
juliae23574	10.4311	-3.05277	0.826159	-3.69514	0.000219765	0.00172162	DOWN
juliae23591	36.1436	-1.08876	0.54814	-1.98627	0.0470032	0.138094	DOWN
juliae23597	115.539	-1.13701	0.272192	-4.17724	2.95069e-05	0.000306696	DOWN
juliae23600	126.395	-0.800782	0.542065	-1.47728	0.139601	0.305069	DOWN
juliae23611	144.808	-2.34213	0.483118	-4.84794	1.24749e-06	1.91555e-05	DOWN
juliae23631	97.5804	-2.50729	1.14049	-2.19842	0.0279189	0.0923601	DOWN
juliae23637	123.7	-1.14285	0.301634	-3.78888	0.00015133	0.00125357	DOWN
juliae23660	23.3034	-2.14753	0.762285	-2.81723	0.00484393	0.0228283	DOWN
juliae23662	263.18	-1.54248	0.291254	-5.29597	1.18384e-07	2.37301e-06	DOWN
juliae23665	18.9147	1.44911	0.654593	2.21376	0.0268454	0.0895637	UP
juliae23666	228.538	0.872827	0.388255	2.24808	0.0245712	0.0838425	UP
juliae23682	21.1444	-2.7383	0.739842	-3.7012	0.000214582	0.00168817	DOWN
juliae23684	29.8565	-1.89942	0.48251	-3.93653	8.26673e-05	0.000739349	DOWN
juliae23698	206.56	-0.850778	0.441632	-1.92644	0.0540492	0.15246	DOWN
juliae23700	121.201	-2.30295	0.579868	-3.97151	7.14184e-05	0.000651976	DOWN
juliae23701	715.912	-1.76959	0.287361	-6.15807	7.36345e-10	2.53065e-08	DOWN
juliae23708	41.0987	0.891541	0.423942	2.10298	0.0354676	0.110822	UP
juliae23716	9.25467	2.78599	0.815003	3.41838	0.00062995	0.0041991	UP
juliae23717	8.01913	-0.819561	0.624934	-1.31144	0.189711	0.377536	DOWN
juliae23720	2340.38	-2.49351	0.363753	-6.85497	7.13295e-12	4.03392e-10	DOWN
juliae23726	35.5194	2.84926	0.537608	5.29989	1.15875e-07	2.33224e-06	UP
juliae23733	55.557	-1.33746	0.307151	-4.3544	1.33432e-05	0.000153486	DOWN
juliae23743	7.90963	-1.18132	0.791674	-1.49218	0.135653	0.298705	DOWN
juliae23747	13.1118	1.14535	1.42151	0.805725	0.420401	0.633621	UP
juliae23769	7.82465	-1.41557	1.4256	-0.992969	0.320725	0.535506	DOWN
juliae23792	15.721	-0.885893	0.562201	-1.57576	0.115081	0.264972	DOWN
juliae23794	7.16197	-1.9466	1.1645	-1.67161	0.0946011	0.230529	DOWN
juliae23797	11.6424	7.16063	1.70968	4.18828	2.81075e-05	0.000293707	UP
juliae23798	20.0937	-1.60326	0.568073	-2.82227	0.00476854	0.0225652	DOWN
juliae23850	29.088	1.17171	0.499291	2.34675	0.018938	0.0682532	UP
juliae23869	464.71	-0.876889	0.262124	-3.34532	0.000821869	0.00524338	DOWN
juliae23884	104.361	1.0139	1.6363	0.619628	0.535503	0.731184	UP
juliae23890	106.813	1.6382	0.544037	3.01119	0.00260224	0.0137184	UP
juliae23903	11.081	0.872652	1.37468	0.634802	0.525557	0.72442	UP
juliae23905	16.4183	-1.86961	1.92641	-0.970512	0.331791	0.54669	DOWN
juliae23912	4.50135	0.985179	0.929661	1.05972	0.289273	0.502588	UP
juliae23914	1011.15	0.898548	0.259276	3.46561	0.000529029	0.00361627	UP
juliae23922	205.623	1.06005	1.85229	0.572294	0.567123	0.754953	UP
juliae23928	29.0182	-1.49891	0.991104	-1.51237	0.13044	0.290612	DOWN
juliae23938	240.49	1.07438	0.283637	3.78787	0.000151944	0.00125759	UP
juliae23944	986.978	0.840557	0.265872	3.16151	0.00156952	0.00900857	UP
juliae23957	64.5526	-0.954471	0.38656	-2.46914	0.0135437	0.0520935	DOWN
juliae23976	223.404	0.924426	0.555425	1.66436	0.0960409	0.23291	UP
juliae23994	1073.12	-1.78072	0.283356	-6.28441	3.29105e-10	1.24448e-08	DOWN
juliae24011	37.2322	-1.52847	0.54695	-2.79454	0.00519737	0.0241788	DOWN
juliae24014	19.8033	-1.4724	0.780412	-1.8867	0.0592003	0.162794	DOWN
juliae24015	23.4299	-1.55932	0.619831	-2.51571	0.0118791	0.0468952	DOWN
juliae24016	90.0167	-1.72493	0.548044	-3.14743	0.00164713	0.00937279	DOWN
juliae24017	325.16	1.69773	0.248637	6.82815	8.60173e-12	4.82287e-10	UP
juliae24020	31.6744	-1.05869	0.467689	-2.26367	0.0235944	0.081388	DOWN
juliae24023	25.6507	-5.97124	1.00843	-5.92132	3.19364e-09	9.31232e-08	DOWN
juliae24030	6.22747	-2.67933	0.874512	-3.0638	0.00218547	0.0118671	DOWN
juliae24033	111.742	-0.822153	0.47603	-1.7271	0.084149	0.211331	DOWN
juliae24041	5.12169	1.59957	0.921661	1.73553	0.0826468	0.208412	UP
juliae24057	45.598	-1.11289	0.511168	-2.17715	0.0294696	0.096369	DOWN
juliae24058	248.571	0.999929	0.444718	2.24845	0.0245472	0.0838348	UP
juliae24059	802.207	-1.06129	0.244587	-4.33908	1.43077e-05	0.000163336	DOWN
juliae24066	25.3399	-3.46906	0.861794	-4.02539	5.68812e-05	0.000539767	DOWN
juliae24068	8.09882	1.48461	1.41515	1.04908	0.294141	0.508041	UP
juliae24076	49.407	4.14311	0.816735	5.07277	3.92073e-07	6.88813e-06	UP
juliae24090	63.1348	-1.37567	0.415893	-3.30775	0.000940479	0.00586649	DOWN
juliae24091	406.397	-2.12249	0.361654	-5.86883	4.38882e-09	1.23213e-07	DOWN
juliae24095	46.5405	2.46614	0.427042	5.77492	7.69881e-09	2.06395e-07	UP
juliae24098	242.577	-2.88488	0.312676	-9.22641	2.79842e-20	7.13197e-18	DOWN
juliae24099	249.745	-1.56791	0.975205	-1.60777	0.107885	0.253289	DOWN
juliae24111	9.38241	-2.10862	1.41483	-1.49037	0.136128	0.299415	DOWN
juliae24114	25.7417	-4.10068	0.997864	-4.10946	3.96581e-05	0.000395453	DOWN
juliae24121	260.855	-0.929374	0.386028	-2.40753	0.0160607	0.0597942	DOWN
juliae24139	457.717	1.17627	0.44329	2.6535	0.00796627	0.0341854	UP
juliae24143	5.99853	-1.03183	1.13529	-0.908865	0.363421	0.579584	DOWN
juliae24154	103.94	-1.00618	0.287993	-3.49376	0.000476265	0.00331897	DOWN
juliae24158	261.528	-0.967937	0.297297	-3.25579	0.00113076	0.00684031	DOWN
juliae24183	102.125	-2.19275	0.489017	-4.484	7.32567e-06	9.08271e-05	DOWN
juliae24192	5.78322	-5.03272	1.28363	-3.92068	8.82995e-05	0.000784778	DOWN
juliae24198	101.15	1.73713	0.792075	2.19314	0.0282971	0.0933109	UP
juliae24202	298.906	-3.93322	0.569614	-6.90505	5.01851e-12	2.93105e-10	DOWN
juliae24219	74.6051	-1.16664	0.561231	-2.07872	0.0376432	0.116113	DOWN
juliae24230	375.421	-1.13058	0.305468	-3.70114	0.000214635	0.00168817	DOWN
juliae24231	7.30261	-1.78422	0.932064	-1.91427	0.0555855	0.155724	DOWN
juliae24232	221.751	-1.24435	0.284964	-4.36669	1.26142e-05	0.000146387	DOWN
juliae24242	154.165	-3.84173	0.582013	-6.60076	4.09061e-11	1.9675e-09	DOWN
juliae24252	95.1298	-0.897277	1.84609	-0.486042	0.626937	0.79709	DOWN
juliae24284	26.4602	-0.900027	0.40126	-2.243	0.0248966	0.0846743	DOWN
juliae24308	48.0257	-4.48268	0.564788	-7.93693	2.07243e-15	2.2848e-13	DOWN
juliae24351	63.2728	1.16378	1.36791	0.850778	0.394893	0.609839	UP
juliae24386	57.3194	-1.77235	0.772597	-2.29401	0.0217898	0.0762625	DOWN
juliae24394	995.273	1.37181	0.159101	8.62223	6.5661e-18	1.14029e-15	UP
juliae24400	27.185	-0.939812	0.385038	-2.44083	0.0146536	0.055485	DOWN
juliae24406	15.9407	-1.05781	0.537057	-1.96965	0.0488789	0.141726	DOWN
juliae24414	16.4549	0.987118	1.32129	0.747089	0.45501	0.663973	UP
juliae24428	11.3235	1.28028	1.1383	1.12472	0.260706	0.469885	UP
juliae24430	210.745	-1.11763	0.23011	-4.85693	1.19218e-06	1.8407e-05	DOWN
juliae24432	1046.13	-0.845008	0.232746	-3.63061	0.000282758	0.00213499	DOWN
juliae24434	13.9119	-3.1092	0.815401	-3.81309	0.000137242	0.00115441	DOWN
juliae24435	10.7464	3.29396	0.968486	3.40114	0.000671055	0.00441461	UP
juliae24439	114.166	-2.53226	0.50949	-4.97019	6.68879e-07	1.10303e-05	DOWN
juliae24452	11.0618	-4.11513	1.03566	-3.97342	7.0849e-05	0.000647574	DOWN
juliae24453	1077.31	-1.02545	0.235255	-4.35888	1.3073e-05	0.00015082	DOWN
juliae24459	17.3043	-6.64912	1.47622	-4.50416	6.66375e-06	8.37408e-05	DOWN
juliae24460	10.0495	-1.49918	0.737704	-2.03223	0.0421304	0.12696	DOWN
juliae24479	144.094	1.49645	0.402985	3.71342	0.000204475	0.00162323	UP
juliae24491	4.76129	0.832168	1.22348	0.680163	0.496401	0.699947	UP
juliae24500	9.71803	2.35667	0.758438	3.10727	0.00188825	0.0105061	UP
juliae24513	12.0807	5.1658	1.78343	2.89656	0.00377284	0.0186213	UP
juliae24516	123.233	-1.68852	0.683674	-2.46977	0.0135199	0.0520224	DOWN
juliae24537	65.1383	-1.89167	0.655813	-2.88446	0.00392084	0.0191542	DOWN
juliae24542	21.356	-1.31537	0.467832	-2.81163	0.00492904	0.0231572	DOWN
juliae24560	314.621	-0.886212	0.173791	-5.0993	3.40921e-07	6.11538e-06	DOWN
juliae24577	34.2971	1.05172	0.735646	1.42966	0.152816	0.324703	UP
juliae24590	1162.68	-6.10409	1.07848	-5.65988	1.51479e-08	3.76758e-07	DOWN
juliae24602	16.9705	-0.843978	0.436494	-1.93354	0.0531699	0.150564	DOWN
juliae24609	10.1629	1.02684	0.951113	1.07961	0.280314	0.492505	UP
juliae24621	47.9211	-1.10141	0.794224	-1.38678	0.165509	0.343481	DOWN
juliae24626	7.03223	1.8557	0.846162	2.19308	0.0283014	0.0933109	UP
juliae24677	6.2346	0.828762	1.01062	0.820056	0.412184	0.625867	UP
juliae24697	244.968	-2.64864	0.358099	-7.39639	1.39941e-13	1.10289e-11	DOWN
juliae24704	82.9225	-1.18511	0.344757	-3.43751	0.000587086	0.0039624	DOWN
juliae24710	26.0909	0.931117	0.679844	1.3696	0.170811	0.351399	UP
juliae24740	197.264	-1.98407	0.392115	-5.05992	4.1944e-07	7.27128e-06	DOWN
juliae24741	47.6032	0.849419	0.566152	1.50034	0.133527	0.295518	UP
juliae24756	12.2268	2.02698	0.650752	3.11482	0.00184059	0.0102876	UP
juliae24764	37.1745	2.65363	0.47104	5.63356	1.76528e-08	4.33023e-07	UP
juliae24765	5.28224	-0.803122	0.822879	-0.97599	0.32907	0.54424	DOWN
juliae24769	111.004	-1.90964	0.426508	-4.47739	7.55618e-06	9.30838e-05	DOWN
juliae24773	56.1762	-2.9282	0.534931	-5.47398	4.40043e-08	9.77963e-07	DOWN
juliae24777	11.0915	-5.99914	1.58558	-3.78355	0.000154607	0.00127587	DOWN
juliae24779	71.3995	-1.46164	0.646013	-2.26256	0.0236629	0.0815239	DOWN
juliae24797	275.665	1.06555	0.44192	2.41118	0.0159008	0.0593234	UP
juliae24807	1338.18	-2.29402	0.250511	-9.15736	5.31841e-20	1.32112e-17	DOWN
juliae24817	21.542	-1.07358	0.583296	-1.84055	0.0656882	0.175479	DOWN
juliae24819	176.466	-1.72326	0.761349	-2.26342	0.0236095	0.0814115	DOWN
juliae24839	279.143	0.837195	0.259641	3.22443	0.00126224	0.0075221	UP
juliae24881	447.768	0.938643	0.190227	4.93433	8.04266e-07	1.29581e-05	UP
juliae24900	64.9783	1.84112	0.907404	2.029	0.0424586	0.127636	UP
juliae24904	190.906	-1.10084	0.567885	-1.93848	0.0525644	0.149431	DOWN
juliae24912	73.5705	-1.04023	1.08411	-0.959524	0.337295	0.552279	DOWN
juliae24934	59.3339	-1.67653	0.278124	-6.02799	1.66007e-09	5.22909e-08	DOWN
juliae24973	80.3832	-0.920492	0.345371	-2.66523	0.00769361	0.0332334	DOWN
juliae24984	37.2125	-5.27196	0.845959	-6.23194	4.60702e-10	1.67113e-08	DOWN
juliae24991	43.9436	-1.14903	0.492618	-2.3325	0.0196743	0.070377	DOWN
juliae24992	162.536	4.79502	0.68026	7.04881	1.80458e-12	1.12781e-10	UP
juliae24996	159.438	-1.1683	0.177991	-6.56379	5.2456e-11	2.44512e-09	DOWN
juliae25007	7.55019	-0.967127	1.33407	-0.724945	0.468486	0.675055	DOWN
juliae25010	128.577	-1.14223	0.453614	-2.51807	0.0118	0.0466957	DOWN
juliae25014	21.9398	1.68534	1.24172	1.35726	0.174697	0.35685	UP
juliae25036	108.072	1.99318	0.677035	2.94398	0.00324023	0.0164093	UP
juliae25049	1013.87	0.895722	0.699887	1.27981	0.200612	0.392347	UP
juliae25059	156.121	-0.865536	0.453035	-1.91053	0.0560653	0.156727	DOWN
juliae25065	116.457	1.36435	1.0908	1.25078	0.211015	0.406016	UP
juliae25085	569.681	0.894938	0.137912	6.48922	8.62839e-11	3.77954e-09	UP
juliae25089	1190.93	-0.838621	0.158798	-5.28105	1.28445e-07	2.5435e-06	DOWN
juliae25102	39.4167	1.55496	0.986957	1.57551	0.115138	0.26504	UP
juliae25121	285.31	-4.19931	0.692351	-6.06529	1.31718e-09	4.22359e-08	DOWN
juliae25133	10.7121	1.07096	0.516238	2.07454	0.0380288	0.117026	UP
juliae25141	4.13611	-3.72092	1.5742	-2.36369	0.0180937	0.065754	DOWN
juliae25145	207.498	-1.08972	0.253316	-4.30183	1.69393e-05	0.000188981	DOWN
juliae25150	9424.48	1.30722	0.205099	6.37363	1.84608e-10	7.3633e-09	UP
juliae25161	38.7611	-0.951303	0.532042	-1.78802	0.0737724	0.190966	DOWN
juliae25176	79.504	-0.924244	0.275247	-3.35787	0.000785442	0.00503875	DOWN
juliae25213	25.9283	2.74344	0.751139	3.65238	0.000259823	0.0019855	UP
juliae25218	607.819	-2.80109	0.431059	-6.49815	8.13128e-11	3.58165e-09	DOWN
juliae25222	16.6226	-2.09839	0.481711	-4.35611	1.32394e-05	0.000152561	DOWN
juliae25230	177.199	-2.66972	0.490369	-5.44431	5.20078e-08	1.13906e-06	DOWN
juliae25238	304.45	-0.968212	0.240479	-4.02618	5.66892e-05	0.000538571	DOWN
juliae25256	214.491	-1.01707	0.379463	-2.6803	0.0073557	0.0321503	DOWN
juliae25259	8.75458	2.89039	2.13387	1.35453	0.175568	0.358219	UP
juliae25269	759.106	2.15267	0.259973	8.28038	1.22778e-16	1.62797e-14	UP
juliae25281	473.407	1.45201	0.686897	2.11386	0.0345271	0.108596	UP
juliae25306	1027.21	0.983966	0.310476	3.16922	0.0015285	0.00881957	UP
juliae25311	51.3209	4.58383	0.75349	6.08346	1.17614e-09	3.834e-08	UP
juliae25320	191.149	1.90422	0.535702	3.55462	0.000378525	0.00272693	UP
juliae25335	98.3298	-1.0399	0.444409	-2.33996	0.0192859	0.0693797	DOWN
juliae25341	24.571	1.63499	0.507323	3.22278	0.00126955	0.00755416	UP
juliae25358	293.627	1.22692	0.376433	3.25933	0.00111676	0.00677442	UP
juliae25370	875.093	0.856274	0.244268	3.50547	0.000455802	0.00319681	UP
juliae25386	6.48667	-1.27467	0.947291	-1.3456	0.178433	0.361919	DOWN
juliae25419	100.55	-1.013	0.471682	-2.14764	0.0317428	0.101868	DOWN
juliae25430	176.926	-1.55647	0.428649	-3.63112	0.000282199	0.00213323	DOWN
juliae25443	294.575	-2.84541	0.35416	-8.03423	9.41677e-16	1.08703e-13	DOWN
juliae25449	1108.35	1.09341	0.235409	4.64471	3.40547e-06	4.64489e-05	UP
juliae25458	9.71073	4.44924	1.14995	3.86907	0.000109253	0.000949088	UP
juliae25465	98.5131	-1.11308	0.399438	-2.78661	0.00532622	0.024663	DOWN
juliae25471	6.01897	-1.8151	0.943562	-1.92366	0.0543967	0.153308	DOWN
juliae25487	42.9501	-1.73451	0.959406	-1.8079	0.0706228	0.185116	DOWN
juliae25490	263.296	-1.49076	0.595601	-2.50295	0.0123163	0.0482426	DOWN
juliae25496	73.7018	-2.51357	0.436966	-5.75231	8.80329e-09	2.30957e-07	DOWN
juliae25501	35.1448	-2.10864	0.834175	-2.52781	0.0114776	0.0456498	DOWN
juliae25506	15.8601	-1.02043	0.733653	-1.39088	0.164261	0.341669	DOWN
juliae25516	17.5103	-1.51353	0.541014	-2.79757	0.00514885	0.0240002	DOWN
juliae25532	78.2903	-2.29942	0.708304	-3.24637	0.00116886	0.00704478	DOWN
juliae25553	57.1354	-1.62476	0.373324	-4.35213	1.34819e-05	0.00015499	DOWN
juliae25567	7.95413	-6.26778	1.38266	-4.53312	5.81176e-06	7.40584e-05	DOWN
juliae25572	116.68	-2.87905	0.64174	-4.48632	7.24639e-06	9.0059e-05	DOWN
juliae25578	213.642	1.11371	0.299672	3.71642	0.000202065	0.00160735	UP
juliae25580	108.147	-1.48161	0.680159	-2.17833	0.0293818	0.0961783	DOWN
juliae25588	5.6984	-2.83316	1.03781	-2.72996	0.00633425	0.0284268	DOWN
juliae25593	767.043	-5.93733	0.692437	-8.57454	9.94874e-18	1.6135e-15	DOWN
juliae25597	20.1543	-1.72139	0.683771	-2.51749	0.0118193	0.0467437	DOWN
juliae25607	16.4305	-1.23782	0.523344	-2.36521	0.0180199	0.0655464	DOWN
juliae25621	1278.28	-1.18637	0.359315	-3.30177	0.000960777	0.00597266	DOWN
juliae25632	117.874	2.15674	0.484621	4.45037	8.57229e-06	0.000104486	UP
juliae25647	4112.96	0.844475	0.225882	3.73856	0.000185077	0.00148729	UP
juliae25652	12.2579	1.1559	0.691004	1.67278	0.0943709	0.23014	UP
juliae25653	33.3534	-1.24109	0.465706	-2.66496	0.00769983	0.0332529	DOWN
juliae25656	351.59	-2.35003	0.197705	-11.8866	1.38998e-32	1.36385e-29	DOWN
juliae25663	28.3113	-4.32915	0.784894	-5.51558	3.47623e-08	7.94152e-07	DOWN
juliae25665	196.263	-1.09312	0.203593	-5.36916	7.91063e-08	1.64796e-06	DOWN
juliae25669	464.153	1.18545	0.300367	3.94667	7.92472e-05	0.000713043	UP
juliae25675	14.0668	-1.56868	1.53385	-1.0227	0.306447	0.521033	DOWN
juliae25677	41.4165	-0.85527	0.466124	-1.83486	0.0665268	0.177116	DOWN
juliae25681	400.899	-1.64662	0.453951	-3.6273	0.000286397	0.00215832	DOWN
juliae25692	43.9318	1.34884	0.680554	1.98197	0.0474827	0.138855	UP
juliae25716	3.747	-4.42884	1.62251	-2.72962	0.00634073	0.0284478	DOWN
juliae25718	23.5843	-1.5429	0.660051	-2.33755	0.0194107	0.0696498	DOWN
juliae25772	186.995	0.978014	0.345763	2.82857	0.00467566	0.0222006	UP
juliae25779	2138.93	1.78316	0.293918	6.06687	1.30431e-09	4.19603e-08	UP
juliae25812	1121.04	-1.076	0.565691	-1.9021	0.0571583	0.158561	DOWN
juliae25814	59.9815	1.50553	1.14104	1.31943	0.187025	0.374126	UP
juliae25821	10.8058	1.40087	1.13401	1.23532	0.216711	0.414012	UP
juliae25826	123.856	-1.43868	0.260567	-5.52134	3.36427e-08	7.72169e-07	DOWN
juliae25834	354.326	-1.65569	0.25436	-6.50925	7.55291e-11	3.3686e-09	DOWN
juliae25838	6.49672	-0.866208	0.859402	-1.00792	0.313493	0.528423	DOWN
juliae25860	30.9063	-2.24416	0.872653	-2.57166	0.0101214	0.04144	DOWN
juliae25874	35.353	-3.20893	0.735586	-4.36241	1.28636e-05	0.000148836	DOWN
juliae25876	692.135	1.36192	0.564518	2.41253	0.0158422	0.059168	UP
juliae25879	110.331	-1.95105	0.385549	-5.06045	4.18279e-07	7.25757e-06	DOWN
juliae25882	83.7137	-1.37818	0.34228	-4.02647	5.66204e-05	0.000538333	DOWN
juliae25887	13.9298	1.03891	0.575689	1.80464	0.0711317	0.186115	UP
juliae25903	52.223	-2.03345	0.582733	-3.4895	0.000483921	0.00336085	DOWN
juliae25907	41.0251	-3.96512	0.906636	-4.37344	1.22303e-05	0.000142374	DOWN
juliae25909	57.6309	-1.88848	0.467086	-4.04312	5.27454e-05	0.00050739	DOWN
juliae25912	668.009	-3.17633	0.351398	-9.03912	1.57936e-19	3.56245e-17	DOWN
juliae25922	201.065	-1.05278	0.517545	-2.03418	0.0419334	0.126464	DOWN
juliae25932	100.632	-0.841094	0.398553	-2.11037	0.0348267	0.109315	DOWN
juliae25933	15.4743	-2.24777	0.982593	-2.28759	0.0221611	0.0773825	DOWN
juliae25934	44.1417	-1.01043	1.37522	-0.734744	0.462496	0.669915	DOWN
juliae25941	154.982	-1.18051	0.377031	-3.13106	0.00174179	0.00983082	DOWN
juliae25949	1250.36	-0.947843	0.318967	-2.97161	0.00296247	0.0152307	DOWN
juliae25967	1058.41	1.55902	0.639894	2.43638	0.0148351	0.0560391	UP
juliae25969	21.024	-3.82765	0.600846	-6.37044	1.88483e-10	7.45723e-09	DOWN
juliae25970	73.2493	-4.47291	0.426814	-10.4798	1.0702e-25	5.6761e-23	DOWN
juliae25978	23.0743	-2.079	0.552604	-3.76219	0.000168432	0.00137378	DOWN
juliae25982	366.072	1.2297	0.675005	1.82177	0.0684899	0.181041	UP
juliae25987	14.3138	1.02204	0.857951	1.19126	0.233551	0.436949	UP
juliae25990	117.491	-1.17273	0.517868	-2.26453	0.0235412	0.0813047	DOWN
juliae25996	532.071	-2.73133	0.298936	-9.13682	6.4316e-20	1.57767e-17	DOWN
juliae25997	71.7553	2.11569	0.494615	4.27744	1.89056e-05	0.000207962	UP
juliae26010	28.126	-1.92073	0.620466	-3.09562	0.00196401	0.0108691	DOWN
juliae26012	2977.06	1.15985	0.524178	2.21271	0.0269178	0.0897	UP
juliae26017	245.787	-1.1787	0.267123	-4.41256	1.02154e-05	0.000122087	DOWN
juliae26018	60.1781	2.53823	0.357487	7.1002	1.24581e-12	8.14924e-11	UP
juliae26021	1101.88	-2.95001	1.40495	-2.09973	0.0357526	0.111402	DOWN
juliae26024	36.9855	-1.49533	0.437912	-3.4147	0.000638531	0.00424333	DOWN
juliae26027	10.6562	-2.09188	0.622653	-3.35963	0.000780481	0.00501624	DOWN
juliae26040	55.9523	-0.910418	0.458776	-1.98445	0.0472058	0.138388	DOWN
juliae26042	50.2508	-4.6297	0.720408	-6.42649	1.30583e-10	5.41769e-09	DOWN
juliae26048	13.865	-0.813102	0.644911	-1.2608	0.207382	0.401501	DOWN
juliae26056	77.2643	-1.95306	0.505432	-3.86414	0.000111479	0.000967139	DOWN
juliae26073	86.0267	-1.27824	0.714286	-1.78954	0.0735286	0.19051	DOWN
juliae26093	57.1641	-1.14868	0.284449	-4.03828	5.38445e-05	0.000516696	DOWN
juliae26143	1058.2	1.31456	0.196631	6.68538	2.3032e-11	1.1649e-09	UP
juliae26147	377.586	-3.04834	0.566645	-5.37963	7.46398e-08	1.56488e-06	DOWN
juliae26166	64.8396	0.93221	0.31428	2.96617	0.00301529	0.0154577	UP
juliae26168	263.665	-0.891312	0.21243	-4.19578	2.7193e-05	0.000285062	DOWN
juliae26175	18.3783	-1.42868	0.583124	-2.45004	0.0142841	0.0543229	DOWN
juliae26186	124.735	-0.931917	0.226	-4.12352	3.73121e-05	0.000374917	DOWN
juliae26193	230.872	0.997062	0.426723	2.33655	0.0194623	0.069797	UP
juliae26199	226.602	-1.1135	0.302422	-3.68195	0.000231457	0.00179952	DOWN
juliae26212	1106.95	-0.92029	0.52102	-1.76632	0.0773414	0.197958	DOWN
juliae26219	50.2663	-1.0401	0.429264	-2.42298	0.0153938	0.0577275	DOWN
juliae26221	57.1388	-2.2669	0.680271	-3.33235	0.000861157	0.00545756	DOWN
juliae26244	109.322	0.902598	0.403048	2.23943	0.025128	0.0853283	UP
juliae26251	59.8574	-2.95898	0.666069	-4.44245	8.89423e-06	0.000108075	DOWN
juliae26255	9.98372	-1.73447	0.720152	-2.40848	0.0160191	0.0596563	DOWN
juliae26258	10.0997	-1.33741	0.739395	-1.80878	0.0704848	0.184859	DOWN
juliae26283	47.2404	-1.7107	0.834802	-2.04923	0.0404397	0.122846	DOWN
juliae26285	512.58	-1.7514	0.510417	-3.4313	0.000600693	0.00403422	DOWN
juliae26291	6.44702	-1.43357	0.883735	-1.62217	0.104767	0.247901	DOWN
juliae26296	1169.27	0.881376	0.128793	6.84336	7.73554e-12	4.36213e-10	UP
juliae26297	17.1649	-0.848846	0.603203	-1.40723	0.159358	0.334537	DOWN
juliae26330	52.8923	-1.43167	0.701993	-2.03944	0.041406	0.1252	DOWN
juliae26335	104.048	-1.76174	0.952163	-1.85025	0.0642777	0.172532	DOWN
juliae26343	57.3198	-1.48632	0.503301	-2.95315	0.00314547	0.0160038	DOWN
juliae26364	56.2561	-1.12815	0.550495	-2.04933	0.0404294	0.122834	DOWN
juliae26372	46.9856	-1.98668	0.721303	-2.7543	0.00588184	0.0267509	DOWN
juliae26381	308.275	-1.54288	0.191345	-8.06335	7.42304e-16	8.72274e-14	DOWN
juliae26382	4.10583	-1.72257	0.946258	-1.8204	0.0686979	0.181395	DOWN
juliae26387	2238.51	-1.20517	0.326728	-3.68861	0.000225481	0.00176078	DOWN
juliae26406	57.3797	-1.89028	0.359723	-5.25482	1.48166e-07	2.88454e-06	DOWN
juliae26409	1664.64	1.12021	0.342011	3.27535	0.0010553	0.00646759	UP
juliae26410	7.51053	-3.42457	1.14817	-2.98263	0.00285783	0.0147779	DOWN
juliae26413	4.42406	-1.19371	1.15823	-1.03063	0.302714	0.51734	DOWN
juliae26425	11.0323	-0.9572	1.01555	-0.942547	0.345913	0.560915	DOWN
juliae26441	56.3408	-1.3894	0.50654	-2.74292	0.00608949	0.0275117	DOWN
juliae26455	442.152	-3.14743	0.358929	-8.76893	1.80365e-18	3.50444e-16	DOWN
juliae26457	19.0483	-1.20466	0.714867	-1.68515	0.0919597	0.225549	DOWN
juliae26460	128.5	-2.21788	0.351611	-6.30777	2.83088e-10	1.08502e-08	DOWN
juliae26461	27.3543	1.47982	1.3295	1.11307	0.265679	0.476484	UP
juliae26473	377.004	-2.26275	0.269112	-8.40822	4.16265e-17	5.87682e-15	DOWN
juliae26481	55.1473	1.08157	0.652508	1.65755	0.0974079	0.235295	UP
juliae26489	201.73	-1.3293	0.370724	-3.58568	0.000336195	0.00246635	DOWN
juliae26493	31.8917	-1.74376	0.835128	-2.08802	0.0367959	0.113929	DOWN
juliae26507	88.0259	1.47782	0.334501	4.41799	9.96214e-06	0.00011957	UP
juliae26518	26.3322	-5.64979	1.04833	-5.38934	7.07185e-08	1.49652e-06	DOWN
juliae26528	157.849	-1.29639	0.213676	-6.06708	1.30255e-09	4.19603e-08	DOWN
juliae26529	12.0384	-3.89295	1.49528	-2.60349	0.00922799	0.0384725	DOWN
juliae26534	28.6309	-1.30709	0.699358	-1.86899	0.0616241	0.167541	DOWN
juliae26536	4.80929	-3.30605	1.35077	-2.44753	0.0143839	0.0546293	DOWN
juliae26537	132.687	-1.86935	0.412345	-4.53347	5.80229e-06	7.39858e-05	DOWN
juliae26553	618.947	-1.01165	0.229264	-4.41258	1.02144e-05	0.000122087	DOWN
juliae26554	181.032	0.827301	0.467281	1.77046	0.0766506	0.196729	UP
juliae26560	35.5286	1.47525	1.0467	1.40944	0.158706	0.333524	UP
juliae26561	291.801	-1.05281	0.365602	-2.87967	0.00398095	0.019414	DOWN
juliae26582	434.65	0.960531	0.312804	3.07071	0.00213548	0.0116472	UP
juliae26593	17.8757	1.9082	1.07784	1.77039	0.0766621	0.196733	UP
juliae26605	28.3513	-1.81119	0.992343	-1.82516	0.0679767	0.180023	DOWN
juliae26614	24.7101	-1.10469	0.579875	-1.90506	0.0567728	0.157899	DOWN
juliae26621	2619.81	-1.25074	0.496113	-2.52108	0.0116994	0.0463628	DOWN
juliae26630	658.622	0.995249	0.37517	2.65279	0.00798284	0.0342341	UP
juliae26641	44.5696	1.00557	0.358064	2.80835	0.00497956	0.0233387	UP
juliae26666	29.3901	2.3611	0.669619	3.52604	0.000421817	0.00298943	UP
juliae26671	50.8092	-1.08239	0.446418	-2.42462	0.0153244	0.0575546	DOWN
juliae26672	367.288	1.50166	0.510391	2.94217	0.0032592	0.0164884	UP
juliae26680	123.284	-2.64238	0.444681	-5.9422	2.81228e-09	8.34836e-08	DOWN
juliae26692	105.445	1.69078	0.350312	4.8265	1.38956e-06	2.10691e-05	UP
juliae26694	215.247	1.07679	0.335947	3.20524	0.00134948	0.00794308	UP
juliae26696	171.97	-1.59078	0.478243	-3.3263	0.000880056	0.00556207	DOWN
juliae26697	298.334	1.0134	0.252865	4.00765	6.13259e-05	0.000575542	UP
juliae26704	11.456	-3.24599	0.939334	-3.45563	0.000549006	0.00373957	DOWN
juliae26707	19.134	-1.51112	1.61353	-0.936528	0.349002	0.563849	DOWN
juliae26709	399.166	2.12348	0.267575	7.936	2.08799e-15	2.28909e-13	UP
juliae26717	47.159	0.990027	0.255136	3.88038	0.000104292	0.000911635	UP
juliae26758	201.088	1.04707	0.278537	3.75918	0.000170473	0.0013864	UP
juliae26763	20.1924	-0.917	0.555326	-1.65128	0.0986813	0.237464	DOWN
juliae26770	44.6526	-1.46063	0.737388	-1.98082	0.047612	0.139122	DOWN
juliae26782	129.738	1.11276	0.498201	2.23356	0.0255122	0.0863191	UP
juliae26783	156.502	-1.31803	0.334363	-3.9419	8.08382e-05	0.000726027	DOWN
juliae26816	527.718	-1.4983	0.302643	-4.95071	7.39435e-07	1.20563e-05	DOWN
juliae26832	14.0871	-6.35568	1.52865	-4.15772	3.21441e-05	0.000329569	DOWN
juliae26856	2084.59	-1.28228	0.286735	-4.47201	7.74891e-06	9.52785e-05	DOWN
juliae26872	1306.9	-1.17231	0.177882	-6.59039	4.38668e-11	2.08436e-09	DOWN
juliae26876	169.806	0.984006	0.29718	3.31114	0.000929159	0.00581807	UP
juliae26899	69.3867	-0.924187	0.329462	-2.80514	0.0050295	0.0235277	DOWN
juliae26914	66.4916	-3.36384	0.731894	-4.59608	4.30517e-06	5.72001e-05	DOWN
juliae26935	121.911	0.906025	0.451972	2.0046	0.0450056	0.133513	UP
juliae26946	103.887	-0.867119	0.623538	-1.39064	0.164334	0.341764	DOWN
juliae26962	33.7847	1.81731	0.68482	2.6537	0.00796147	0.0341798	UP
juliae26994	192.017	-1.31197	0.392292	-3.34437	0.000824683	0.00525782	DOWN
juliae26997	24.8402	2.97628	0.529596	5.61991	1.91056e-08	4.65847e-07	UP
juliae27000	40.6548	-1.86034	0.471311	-3.94716	7.9083e-05	0.000712219	DOWN
juliae27003	96.6752	-1.33502	0.35865	-3.72234	0.000197385	0.00157395	DOWN
juliae27014	168.826	-0.902903	0.18104	-4.98731	6.12259e-07	1.01822e-05	DOWN
juliae27016	123.077	-2.42451	0.547676	-4.42691	9.55929e-06	0.000115228	DOWN
juliae27026	46.7223	-1.18497	0.528586	-2.24178	0.0249757	0.0848844	DOWN
juliae27035	222.909	-1.16404	0.232844	-4.99921	5.75664e-07	9.62251e-06	DOWN
juliae27045	83.6997	-3.19774	0.693702	-4.60966	4.03318e-06	5.39885e-05	DOWN
juliae27048	7219.06	1.41154	0.425831	3.3148	0.00091708	0.00575745	UP
juliae27082	24.3544	-5.04732	0.874288	-5.77306	7.78444e-09	2.08406e-07	DOWN
juliae27093	331.835	-2.85223	1.36612	-2.08783	0.0368135	0.113966	DOWN
juliae27094	2514.18	1.16497	0.256419	4.54322	5.54001e-06	7.11035e-05	UP
juliae27109	243.425	-2.39735	0.465534	-5.14968	2.60928e-07	4.83061e-06	DOWN
juliae27123	7.13399	-3.81877	1.35936	-2.80924	0.00496585	0.0232826	DOWN
juliae27145	368.61	-1.39521	0.323083	-4.31842	1.57148e-05	0.000176625	DOWN
juliae27166	104.924	1.11691	0.287438	3.88572	0.000102026	0.000893423	UP
juliae27174	40.7624	-2.45409	0.890949	-2.75447	0.00587874	0.0267509	DOWN
juliae27188	35.0629	-0.867028	0.409167	-2.11901	0.0340897	0.107662	DOWN
juliae27189	242.217	-3.80447	0.386811	-9.83547	7.91984e-23	2.77534e-20	DOWN
juliae27205	8.36905	1.84474	1.56011	1.18244	0.23703	0.441359	UP
juliae27218	34.1874	-1.21191	0.470883	-2.57369	0.010062	0.0412401	DOWN
juliae27223	133.612	-1.15964	0.433387	-2.67576	0.00745602	0.0324644	DOWN
juliae27233	136.253	-2.67241	0.603795	-4.42602	9.59871e-06	0.000115632	DOWN
juliae27235	23.7783	-2.34772	0.708668	-3.31287	0.00092344	0.00578965	DOWN
juliae27242	321.585	1.0112	0.596524	1.69515	0.0900471	0.22204	UP
juliae27254	88.3963	-1.00098	0.579139	-1.7284	0.0839164	0.210882	DOWN
juliae27264	46.8596	-8.82439	1.21705	-7.25062	4.14864e-13	2.91802e-11	DOWN
juliae27267	179.508	-1.77744	0.683585	-2.60018	0.00931752	0.0387799	DOWN
juliae27277	46.4544	-3.31735	0.536765	-6.18027	6.3992e-10	2.24246e-08	DOWN
juliae27288	21.4919	-2.59143	0.863537	-3.00094	0.00269144	0.0140732	DOWN
juliae27289	490.589	0.887144	0.423805	2.09328	0.0363238	0.112841	UP
juliae27298	9.55566	-3.87342	1.18097	-3.27985	0.00103861	0.00638524	DOWN
juliae27304	46.8862	-2.29128	0.363203	-6.30853	2.817e-10	1.08182e-08	DOWN
juliae27309	29.8775	3.9147	1.51862	2.5778	0.00994329	0.0408618	UP
juliae27319	76.9923	-1.80014	0.39336	-4.57632	4.73219e-06	6.18923e-05	DOWN
juliae27320	196.84	-0.878941	0.315507	-2.78581	0.00533948	0.0247069	DOWN
juliae27326	148.634	1.74318	0.563908	3.09124	0.00199319	0.0110009	UP
juliae27327	23.9954	-6.44529	1.08106	-5.96201	2.49157e-09	7.52389e-08	DOWN
juliae27330	45.1664	-1.78603	0.875483	-2.04005	0.0413449	0.125074	DOWN
juliae27332	116.945	1.86377	0.696422	2.67621	0.00744607	0.0324282	UP
juliae27349	148.523	-1.36988	0.34216	-4.00362	6.23813e-05	0.000582661	DOWN
juliae27351	22.5432	-3.29776	0.950143	-3.47081	0.000518891	0.0035579	DOWN
juliae27354	183.244	-0.908972	0.47879	-1.89848	0.0576332	0.159407	DOWN
juliae27362	147.382	-4.3878	0.43744	-10.0306	1.11796e-23	4.47733e-21	DOWN
juliae27385	2004.21	-4.06175	0.281136	-14.4476	2.5946e-47	1.01833e-43	DOWN
juliae27392	1041.15	1.30261	0.261991	4.97197	6.62762e-07	1.09478e-05	UP
juliae27396	7.77463	-4.21066	1.13066	-3.72407	0.000196038	0.00156512	DOWN
juliae27397	15.4746	-1.66897	0.781995	-2.13424	0.0328231	0.104633	DOWN
juliae27400	561.963	0.970164	0.192214	5.04732	4.48057e-07	7.69262e-06	UP
juliae27403	84.6759	1.54302	0.626809	2.4617	0.013828	0.0529173	UP
juliae27404	19.5137	-2.96347	0.748214	-3.96072	7.47239e-05	0.000677459	DOWN
juliae27407	161.691	-0.923359	0.362057	-2.55031	0.0107626	0.0435385	DOWN
juliae27418	15.9524	-1.11965	0.464292	-2.41152	0.0158863	0.0592912	DOWN
juliae27429	7.10414	-5.35442	1.32737	-4.03386	5.48683e-05	0.000525237	DOWN
juliae27439	182.944	-0.9826	0.364437	-2.69622	0.0070132	0.0309344	DOWN
juliae27441	72.0172	-2.13177	0.523454	-4.07251	4.65094e-05	0.000454532	DOWN
juliae27463	159.653	-2.40581	0.374168	-6.42975	1.27811e-10	5.34791e-09	DOWN
juliae27487	8.37066	-1.9464	0.799938	-2.43319	0.0149663	0.0564234	DOWN
juliae27489	30.7887	-2.0777	0.444842	-4.67065	3.0025e-06	4.16109e-05	DOWN
juliae27500	69.2851	-1.66029	0.361899	-4.58771	4.48142e-06	5.91813e-05	DOWN
juliae27502	39.604	-1.73328	0.401267	-4.31953	1.56365e-05	0.000175947	DOWN
juliae27503	291.624	-2.12847	0.271811	-7.83068	4.85252e-15	5.06521e-13	DOWN
juliae27511	29.6827	-0.994321	0.536236	-1.85426	0.0637019	0.171394	DOWN
juliae27514	8.09866	-1.87532	0.681482	-2.75183	0.00592641	0.0268901	DOWN
juliae27517	8.12499	-3.3799	1.2837	-2.63295	0.00846476	0.0359551	DOWN
juliae27528	12.8225	-1.12474	1.1828	-0.95091	0.34165	0.556901	DOWN
juliae27535	423.191	-3.74759	0.730962	-5.12693	2.94505e-07	5.39121e-06	DOWN
juliae27537	87.6957	0.90262	0.417227	2.16338	0.0305122	0.0988397	UP
juliae27539	78.0636	-1.21719	0.534461	-2.27741	0.0227615	0.079113	DOWN
juliae27543	274.451	-3.56774	0.429282	-8.31094	9.49461e-17	1.2939e-14	DOWN
juliae27544	160.559	-2.35726	0.748082	-3.15107	0.00162675	0.00927735	DOWN
juliae27552	300.034	0.895556	0.46563	1.92332	0.0544395	0.153406	UP
juliae27553	83.2609	-0.952342	0.547871	-1.73826	0.0821652	0.207357	DOWN
juliae27558	55.0192	1.45932	0.505812	2.8851	0.00391292	0.019125	UP
juliae27594	17.3867	-2.10105	0.985882	-2.13113	0.0330781	0.105173	DOWN
juliae27604	1721.3	0.91968	0.513335	1.79158	0.0732007	0.189913	UP
juliae27613	17111.6	-0.814062	0.614501	-1.32475	0.185254	0.371789	DOWN
juliae27614	38.411	-1.27452	1.06821	-1.19313	0.232819	0.435848	DOWN
juliae27626	333.106	-1.76659	0.657327	-2.68754	0.00719808	0.0315637	DOWN
juliae27642	342.796	0.800805	0.269566	2.97072	0.00297098	0.0152665	UP
juliae27645	19.4242	-0.980521	0.481724	-2.03544	0.0418062	0.126158	DOWN
juliae27684	45.1305	1.94132	0.48913	3.96893	7.21946e-05	0.000656814	UP
juliae27690	7.98071	0.835137	1.12353	0.743316	0.45729	0.666239	UP
juliae27691	107.336	-1.20836	0.920271	-1.31304	0.189168	0.376839	DOWN
juliae27715	84.8468	0.816722	0.924114	0.883789	0.37681	0.591981	UP
juliae27732	157.917	1.09005	0.548257	1.98821	0.0467889	0.137615	UP
juliae27737	2396.68	-0.815478	0.502719	-1.62214	0.104774	0.247901	DOWN
juliae27745	341.532	-0.915823	0.336858	-2.71872	0.00655347	0.0292219	DOWN
juliae27758	19.6144	-1.88253	0.633983	-2.96938	0.00298405	0.0153216	DOWN
juliae27768	213.584	1.00124	0.220175	4.54746	5.4297e-06	6.98704e-05	UP
juliae27769	198.278	1.09273	0.385024	2.83807	0.00453872	0.0216447	UP
juliae27772	8.15622	1.38564	2.19505	0.631255	0.527874	0.725674	UP
juliae27801	31.9667	-2.53715	1.04278	-2.43307	0.0149713	0.0564234	DOWN
juliae27808	354.031	-1.86974	0.217035	-8.61494	6.99775e-18	1.20459e-15	DOWN
juliae27815	24.2398	-3.54967	0.725743	-4.89108	1.00285e-06	1.57818e-05	DOWN
juliae27823	98.6077	1.45394	0.423931	3.42966	0.000604345	0.00405459	UP
juliae27829	588.644	-1.49018	0.355892	-4.18717	2.82451e-05	0.00029483	DOWN
juliae27835	80.722	-0.800676	0.371505	-2.15522	0.0311443	0.100473	DOWN
juliae27841	36.4612	-7.0539	1.0818	-6.52053	7.00571e-11	3.146e-09	DOWN
juliae27859	616.981	0.852594	0.382001	2.23192	0.0256205	0.0864768	UP
juliae27863	163.564	-1.49795	0.228893	-6.54432	5.97677e-11	2.715e-09	DOWN
juliae27865	11.6569	-1.85906	0.753433	-2.46746	0.0136077	0.0522884	DOWN
juliae27877	146.302	-1.57624	0.350773	-4.4936	7.0028e-06	8.72527e-05	DOWN
juliae27881	59.6273	-1.65863	0.649279	-2.55457	0.010632	0.0430722	DOWN
juliae27888	176.36	-1.40358	0.402037	-3.49116	0.000480929	0.00334317	DOWN
juliae27900	17.8926	-2.95188	0.732334	-4.03079	5.55898e-05	0.000530333	DOWN
juliae27903	31.6347	-5.13244	1.05598	-4.86034	1.17184e-06	1.81501e-05	DOWN
juliae27908	17.9169	-2.022	0.997115	-2.02785	0.0425756	0.127909	DOWN
juliae27918	242.463	-1.13431	0.43555	-2.60432	0.00920577	0.0383962	DOWN
juliae27948	97.3835	-2.08408	0.702553	-2.96643	0.00301275	0.0154494	DOWN
juliae27954	100.563	-2.21191	0.342146	-6.46482	1.01421e-10	4.33614e-09	DOWN
juliae27955	1690.23	1.02532	0.270474	3.79082	0.000150151	0.00124696	UP
juliae27964	12.9473	-1.42926	1.38131	-1.03471	0.300802	0.515289	DOWN
juliae27967	107.259	1.60091	0.345531	4.6332	3.60058e-06	4.89658e-05	UP
juliae27978	53.7643	-3.59885	0.762458	-4.72006	2.35779e-06	3.35285e-05	DOWN
juliae27986	354.849	1.55855	0.401527	3.88156	0.000103788	0.000907635	UP
juliae28000	83.7568	-1.2927	0.423013	-3.05593	0.00224362	0.0121425	DOWN
juliae28001	244.506	-1.76965	0.423456	-4.17906	2.92718e-05	0.000304704	DOWN
juliae28005	27.5483	-1.96819	0.448694	-4.3865	1.1519e-05	0.00013544	DOWN
juliae28006	61.7561	1.89365	0.570584	3.3188	0.000904067	0.00569365	UP
juliae28017	197.942	-3.0331	0.367115	-8.26199	1.43267e-16	1.88144e-14	DOWN
juliae28053	11.5439	-3.9475	1.26865	-3.11158	0.00186088	0.0103803	DOWN
juliae28060	16.9412	-2.00875	0.71506	-2.8092	0.00496643	0.0232826	DOWN
juliae28065	5.86864	-3.43433	1.28179	-2.67932	0.00737721	0.0322357	DOWN
juliae28068	953.692	0.834888	0.420371	1.98608	0.047025	0.138094	UP
juliae28082	40.5792	0.928381	0.481932	1.92638	0.0540575	0.152461	UP
juliae28090	19.0626	1.40754	0.415236	3.38972	0.000699632	0.00456891	UP
juliae28107	75.911	-3.04996	0.866231	-3.52096	0.000429992	0.00303531	DOWN
juliae28118	5.65962	-0.918513	0.741676	-1.23843	0.215557	0.412612	DOWN
juliae28120	2747.09	0.885167	0.336999	2.62662	0.0086238	0.0364648	UP
juliae28123	134.696	0.990009	0.359803	2.75153	0.00593183	0.0269023	UP
juliae28124	488.889	1.11129	0.212322	5.23397	1.65908e-07	3.20135e-06	UP
juliae28129	191.725	0.870736	0.494716	1.76007	0.0783954	0.200048	UP
juliae28134	22.1292	-1.46859	0.522162	-2.81251	0.00491563	0.0231052	DOWN
juliae28135	21.429	-1.35038	1.18358	-1.14093	0.2539	0.462588	DOWN
juliae28142	94.1906	-2.47187	0.450311	-5.48924	4.03664e-08	9.09473e-07	DOWN
juliae28151	48.5477	-1.38499	0.393146	-3.52284	0.000426953	0.00301929	DOWN
juliae28155	147.779	-3.19144	0.416452	-7.6634	1.81072e-14	1.70017e-12	DOWN
juliae28158	26.3981	-1.34001	0.444359	-3.01559	0.00256476	0.0135553	DOWN
juliae28160	178.464	-1.06895	0.526419	-2.03061	0.0422949	0.127378	DOWN
juliae28161	8.54871	-1.51852	0.82452	-1.8417	0.0655197	0.175195	DOWN
juliae07917	103.787	1.61409	0.474466	3.4019	0.000669197	0.00440753	UP
juliae07922	194.325	1.44185	0.326725	4.41305	1.01926e-05	0.000121963	UP
juliae07931	18.3296	-1.66536	0.932277	-1.78634	0.0740442	0.191619	DOWN
juliae07936	73.6326	-2.05328	0.436554	-4.70339	2.55872e-06	3.61239e-05	DOWN
juliae07937	5.54209	1.13721	0.866381	1.31259	0.18932	0.376987	UP
juliae07940	1086.7	-3.95607	0.401113	-9.86273	6.0387e-23	2.19451e-20	DOWN
juliae07942	9.50808	1.35545	0.642798	2.10868	0.0349723	0.109667	UP
juliae07949	105.008	0.984376	0.623479	1.57884	0.114372	0.263989	UP
juliae07951	85.7473	-4.32992	0.429458	-10.0823	6.61673e-24	2.88548e-21	DOWN
juliae07952	9.92027	-1.46801	0.72373	-2.02839	0.0425204	0.127773	DOWN
juliae07958	94.4845	-1.22679	0.357224	-3.43425	0.0005942	0.00399472	DOWN
juliae07974	128.71	-1.11137	0.714696	-1.55502	0.11994	0.273401	DOWN
juliae07975	651.937	1.0363	0.259321	3.99619	6.43711e-05	0.000598221	UP
juliae07980	4.99188	-0.894051	0.762119	-1.17311	0.240751	0.445959	DOWN
juliae07981	173.681	-0.918357	0.268463	-3.4208	0.000624374	0.00417042	DOWN
juliae07987	4.18693	3.50955	1.23009	2.85309	0.00432967	0.0208402	UP
juliae07995	30.1739	0.846905	0.583419	1.45162	0.146606	0.31553	UP
juliae07999	182.897	-1.28791	0.357548	-3.60206	0.000315709	0.00233968	DOWN
juliae08002	21.4217	-0.972949	0.495297	-1.96437	0.0494868	0.142918	DOWN
juliae08025	106.849	0.843399	0.322979	2.61131	0.00901963	0.0378208	UP
juliae08030	159.615	-2.48878	0.486352	-5.11724	3.10037e-07	5.61789e-06	DOWN
juliae08051	160.326	-1.56588	0.430714	-3.63555	0.000277393	0.00210176	DOWN
juliae08052	235.552	-1.08191	0.172715	-6.2641	3.74974e-10	1.40698e-08	DOWN
juliae08055	1700.34	1.16224	0.346787	3.35146	0.000803857	0.00514343	UP
juliae08058	72.0106	1.29888	0.455025	2.85453	0.00431003	0.0207762	UP
juliae08065	17.3435	-4.3619	0.921147	-4.73529	2.18737e-06	3.12864e-05	DOWN
juliae08066	62.7526	1.11394	0.657839	1.69334	0.0903911	0.22262	UP
juliae08068	20.5476	0.891827	0.375288	2.37638	0.0174836	0.0640465	UP
juliae08071	4.0044	4.15826	2.21813	1.87467	0.0608386	0.165957	UP
juliae08072	291.622	-1.1478	0.244049	-4.70317	2.56156e-06	3.61381e-05	DOWN
juliae08075	823.81	-1.14949	0.418442	-2.74707	0.00601302	0.0272265	DOWN
juliae08079	462.948	-1.71313	0.517355	-3.31132	0.000928583	0.00581632	DOWN
juliae08092	168.227	0.985637	0.302385	3.25954	0.00111591	0.0067714	UP
juliae08105	349.525	-3.70968	0.39811	-9.31824	1.18287e-20	3.41363e-18	DOWN
juliae08109	17.06	-3.11717	0.733557	-4.2494	2.14348e-05	0.000232011	DOWN
juliae08111	606.293	1.35482	0.641531	2.11185	0.0346993	0.109037	UP
juliae08117	198.267	-1.61604	0.373098	-4.33141	1.48159e-05	0.000168452	DOWN
juliae08125	12.605	-2.18893	0.748157	-2.92576	0.00343619	0.0172038	DOWN
juliae08127	352.234	-2.27162	0.247651	-9.17269	4.61381e-20	1.16079e-17	DOWN
juliae08128	112.82	-0.903286	0.536696	-1.68305	0.0923656	0.22629	DOWN
juliae08131	11.0833	-1.2268	2.30072	-0.533226	0.593877	0.774642	DOWN
juliae08138	143.318	-0.91421	0.424414	-2.15405	0.0312361	0.100703	DOWN
juliae08144	6.76007	-1.15474	0.717421	-1.60958	0.10749	0.252622	DOWN
juliae08148	211.804	-1.47307	0.382625	-3.84991	0.000118163	0.00101679	DOWN
juliae08150	1325.62	-9.44044	0.785728	-12.0149	2.9674e-33	3.06485e-30	DOWN
juliae08155	91.3113	-1.08439	0.298776	-3.62945	0.00028403	0.00214377	DOWN
juliae08165	20.8016	-1.41606	0.658509	-2.1504	0.0315234	0.101329	DOWN
juliae08177	85.691	-1.14826	0.345674	-3.3218	0.000894385	0.00563667	DOWN
juliae08195	6.42442	1.13513	1.36777	0.829914	0.406588	0.621171	UP
juliae08200	9.6321	2.48377	0.938884	2.64545	0.00815823	0.0348264	UP
juliae08208	683.845	0.993981	0.312768	3.17802	0.00148286	0.00859411	UP
juliae08217	100.765	-0.836766	0.429319	-1.94905	0.0512891	0.146689	DOWN
juliae08219	8.81266	-0.848809	0.694822	-1.22162	0.221851	0.420918	DOWN
juliae08225	539.166	-0.805636	0.350104	-2.30113	0.0213842	0.075057	DOWN
juliae08230	111.78	0.843852	0.409386	2.06126	0.0392783	0.120118	UP
juliae08232	21.1332	-3.68903	1.14288	-3.22784	0.00124727	0.00745551	DOWN
juliae08237	253.97	-6.60573	0.758227	-8.71208	2.98348e-18	5.6296e-16	DOWN
juliae08252	59.5262	-5.07669	0.611581	-8.30092	1.03305e-16	1.38853e-14	DOWN
juliae08260	26.6417	-2.78902	0.601945	-4.63336	3.59786e-06	4.89628e-05	DOWN
juliae08264	312.564	1.19606	0.589399	2.0293	0.0424282	0.12759	UP
juliae08269	192.742	2.47958	0.351212	7.06006	1.66428e-12	1.04679e-10	UP
juliae08285	2736.62	1.44868	0.439078	3.29936	0.00096904	0.00601215	UP
juliae08289	151.348	1.46793	0.3429	4.28093	1.86111e-05	0.000205182	UP
juliae08293	961.527	-1.13049	0.37732	-2.99611	0.00273448	0.0142452	DOWN
juliae08297	239.339	-1.62058	0.719857	-2.25125	0.0243696	0.0833866	DOWN
juliae08298	78.3042	-0.93638	0.36836	-2.54202	0.0110213	0.0442929	DOWN
juliae08301	342.467	-3.70729	0.46648	-7.94737	1.90506e-15	2.11215e-13	DOWN
juliae08303	8.47382	-1.004	1.00989	-0.99417	0.32014	0.534948	DOWN
juliae08305	59.2856	-0.932118	0.390223	-2.38868	0.0169091	0.0622211	DOWN
juliae08310	90.0795	2.42623	0.495861	4.89298	9.93219e-07	1.5668e-05	UP
juliae08313	21.0974	3.15561	1.04022	3.03361	0.0024165	0.0129284	UP
juliae08327	265.569	-1.22742	0.295295	-4.1566	3.23018e-05	0.000330841	DOWN
juliae08339	85.7036	-1.23841	0.361196	-3.42864	0.000606603	0.00406696	DOWN
juliae08342	295.717	0.977369	0.270757	3.60977	0.00030647	0.00228328	UP
juliae08346	276.176	-3.38305	0.572757	-5.90662	3.49205e-09	1.00776e-07	DOWN
juliae08350	571.471	0.847489	0.338676	2.50236	0.0123369	0.0483134	UP
juliae08354	173.189	-1.85582	0.261507	-7.09662	1.27843e-12	8.27986e-11	DOWN
juliae08357	12.9515	-1.02107	0.646308	-1.57984	0.114143	0.263677	DOWN
juliae08367	15.8148	-1.34838	0.613856	-2.19657	0.028051	0.092719	DOWN
juliae08372	116.158	-4.70289	0.608652	-7.72673	1.10347e-14	1.06672e-12	DOWN
juliae08385	74.2677	-1.10353	0.597295	-1.84754	0.0646688	0.173322	DOWN
juliae08388	41.5433	2.12889	0.487249	4.36922	1.24693e-05	0.000144964	UP
juliae08389	97.6829	0.919775	0.326876	2.81384	0.00489539	0.0230377	UP
juliae08395	47.9941	-1.00006	0.630606	-1.58587	0.112769	0.261241	DOWN
juliae08399	33.1581	-5.55843	1.1632	-4.77859	1.76531e-06	2.58334e-05	DOWN
juliae08400	253.347	1.4006	0.38111	3.67506	0.00023779	0.00184224	UP
juliae08404	480.795	-0.837928	0.151786	-5.52045	3.38135e-08	7.75182e-07	DOWN
juliae08408	55.3644	1.47659	0.549046	2.68937	0.00715868	0.0314629	UP
juliae08410	328.432	-3.99407	0.498277	-8.01576	1.0946e-15	1.24886e-13	DOWN
juliae08416	148.958	-1.358	0.450456	-3.01471	0.00257221	0.013591	DOWN
juliae08421	348.252	-2.13763	0.289508	-7.38367	1.5399e-13	1.20876e-11	DOWN
juliae08433	516.342	2.08951	1.09933	1.90071	0.0573404	0.158919	UP
juliae08442	62.5536	1.16359	0.733632	1.58607	0.112724	0.2612	UP
juliae08446	256.707	-3.28544	0.546751	-6.00903	1.86633e-09	5.81347e-08	DOWN
juliae08447	52.4612	0.964217	0.365396	2.63883	0.00831936	0.0354065	UP
juliae08450	65.9056	-1.83865	0.425164	-4.32456	1.52836e-05	0.000173067	DOWN
juliae08452	2719.17	1.74199	0.420744	4.14025	3.46928e-05	0.000351659	UP
juliae08457	125.83	-1.01032	0.444688	-2.27198	0.0230875	0.080005	DOWN
juliae08463	5.43679	0.873156	0.810087	1.07785	0.281099	0.493481	UP
juliae08478	20.4688	0.825068	0.840016	0.982206	0.325998	0.540868	UP
juliae08487	39.2356	-4.8232	1.2421	-3.8831	0.000103131	0.000902699	DOWN
juliae08498	27.6497	-0.905653	0.917242	-0.987365	0.323464	0.538485	DOWN
juliae08509	11.2845	5.04158	1.0596	4.75801	1.95507e-06	2.82729e-05	UP
juliae08510	12.3957	0.927097	0.6603	1.40405	0.160303	0.335889	UP
juliae08513	19.8954	-3.32175	0.763532	-4.35051	1.35824e-05	0.000155963	DOWN
juliae08514	247.804	-1.99491	0.235026	-8.48802	2.10182e-17	3.12471e-15	DOWN
juliae08520	694.867	1.76257	0.424075	4.15626	3.23495e-05	0.000331156	UP
juliae08528	265.712	-2.18051	0.314536	-6.93247	4.13568e-12	2.45192e-10	DOWN
juliae08532	106.801	-3.28547	0.62384	-5.26653	1.39028e-07	2.73375e-06	DOWN
juliae08533	137.27	-0.925695	0.338304	-2.73628	0.00621376	0.0279484	DOWN
juliae08540	104.653	-1.01324	0.47611	-2.12817	0.0333229	0.105779	DOWN
juliae08542	54.8319	-2.06895	0.770596	-2.68487	0.0072558	0.0317901	DOWN
juliae08543	68.3005	-2.21541	0.469491	-4.71875	2.37299e-06	3.37201e-05	DOWN
juliae08551	16.9878	-1.68805	0.905127	-1.86498	0.062184	0.168666	DOWN
juliae08552	916.164	-1.23874	0.250836	-4.93846	7.87422e-07	1.27285e-05	DOWN
juliae08554	52.4722	1.59217	0.601931	2.6451	0.00816657	0.0348545	UP
juliae08555	236.983	-2.01419	0.31608	-6.37241	1.86078e-10	7.39189e-09	DOWN
juliae08559	5143.63	4.10966	0.579368	7.09335	1.30908e-12	8.45047e-11	UP
juliae08561	124.576	-2.64412	0.467541	-5.65537	1.55511e-08	3.85322e-07	DOWN
juliae08565	14.4934	-1.36074	0.623749	-2.18156	0.0291423	0.0956336	DOWN
juliae08574	91.7203	-1.01651	0.496344	-2.048	0.0405602	0.123079	DOWN
juliae08577	336.523	-0.824748	0.432452	-1.90714	0.0565021	0.157392	DOWN
juliae08584	1047.29	1.60353	0.330519	4.85156	1.22496e-06	1.88538e-05	UP
juliae08587	18.6853	1.03359	0.412422	2.50615	0.0122052	0.0479031	UP
juliae08588	20.9884	-3.25558	0.830479	-3.92012	8.85053e-05	0.000786251	DOWN
juliae08592	134.313	-1.35947	0.373434	-3.64047	0.000272139	0.00206834	DOWN
juliae08596	395.023	0.910104	0.181245	5.02141	5.12925e-07	8.67728e-06	UP
juliae08599	158.979	-3.79703	0.499678	-7.59896	2.98515e-14	2.66276e-12	DOWN
juliae08602	735.44	1.95097	0.427205	4.56682	4.95168e-06	6.45231e-05	UP
juliae08603	50.1529	-1.58759	0.391422	-4.05595	4.99319e-05	0.000482454	DOWN
juliae08615	78.4507	2.33527	0.483273	4.83221	1.35027e-06	2.05409e-05	UP
juliae08621	1357.43	-3.28988	0.241691	-13.6119	3.40182e-42	1.11262e-38	DOWN
juliae08629	508.468	-1.03668	0.606861	-1.70827	0.0875863	0.217679	DOWN
juliae08634	144.277	1.06422	0.242515	4.38829	1.14246e-05	0.000134652	UP
juliae08644	207.753	1.00707	0.285651	3.52552	0.000422657	0.00299323	UP
juliae08645	235.361	-0.846477	0.198065	-4.27373	1.92229e-05	0.000210743	DOWN
juliae08646	1992.46	-1.25492	0.155316	-8.07983	6.48584e-16	7.71383e-14	DOWN
juliae08650	25.9452	-1.51246	0.520946	-2.9033	0.00369249	0.0183215	DOWN
juliae08655	223.873	-1.32032	0.205341	-6.42988	1.27706e-10	5.34791e-09	DOWN
juliae08668	68.0863	-3.04896	0.611182	-4.98862	6.08112e-07	1.01304e-05	DOWN
juliae08671	30.7932	-0.889644	1.26501	-0.70327	0.481887	0.68805	DOWN
juliae08673	171.503	-1.15678	0.302179	-3.82812	0.000129127	0.00109554	DOWN
juliae08676	97.6101	0.903212	0.333339	2.70959	0.0067367	0.0298962	UP
juliae08681	182.113	2.81014	0.393034	7.14987	8.68596e-13	5.8575e-11	UP
juliae08686	97.1621	-2.34994	0.403869	-5.81857	5.93525e-09	1.629e-07	DOWN
juliae08693	756.935	-1.52132	0.459567	-3.31032	0.00093189	0.0058238	DOWN
juliae08694	132.466	-1.17764	0.348779	-3.37648	0.000734207	0.004763	DOWN
juliae08698	17.8621	-3.49929	1.3857	-2.52529	0.0115602	0.0458948	DOWN
juliae08702	17.004	-3.15502	0.851753	-3.70415	0.000212099	0.00167091	DOWN
juliae08704	21.6025	-0.975916	0.615062	-1.58669	0.112582	0.260931	DOWN
juliae08707	32.0367	3.1485	0.447891	7.02962	2.07097e-12	1.25955e-10	UP
juliae08709	37.6029	-0.866959	0.886056	-0.978447	0.327853	0.542936	DOWN
juliae08710	141.303	-1.20372	0.212118	-5.67476	1.38882e-08	3.48965e-07	DOWN
juliae08711	274.163	-0.921564	0.554014	-1.66343	0.0962261	0.233215	DOWN
juliae08715	77.7433	-1.87181	0.850691	-2.20034	0.0277828	0.0920339	DOWN
juliae08733	217.048	-4.51001	0.611289	-7.37787	1.60847e-13	1.25755e-11	DOWN
juliae08735	110.705	-1.44304	2.24008	-0.644189	0.519453	0.719795	DOWN
juliae08740	10.9697	-0.800998	0.605887	-1.32202	0.18616	0.372858	DOWN
juliae08741	32.2014	-1.74851	0.961775	-1.81801	0.0690629	0.182138	DOWN
juliae08751	382.426	-1.01569	0.391409	-2.59496	0.00946015	0.0392652	DOWN
juliae08756	135.206	0.856494	0.641347	1.33546	0.181725	0.366739	UP
juliae08757	621.144	1.13345	0.302659	3.74499	0.000180402	0.00145269	UP
juliae08758	324.238	1.5394	0.252905	6.08686	1.15146e-09	3.77407e-08	UP
juliae08771	171.94	0.990846	0.254977	3.88603	0.000101898	0.000892698	UP
juliae08773	88.6031	0.877845	0.800918	1.09605	0.273057	0.48401	UP
juliae08778	34.5956	-3.82957	0.836838	-4.57624	4.73401e-06	6.18923e-05	DOWN
juliae08779	12.1112	-1.09611	0.806353	-1.35934	0.174038	0.356096	DOWN
juliae08781	177.76	-2.97628	0.352248	-8.4494	2.92799e-17	4.21763e-15	DOWN
juliae08788	30.1394	-1.94246	0.547298	-3.54919	0.000386423	0.00277467	DOWN
juliae08799	76.8492	-2.62192	0.685878	-3.82273	0.000131984	0.00111689	DOWN
juliae08806	15.9158	1.90131	1.22312	1.55448	0.120071	0.273635	UP
juliae08808	223.11	-1.0696	0.515341	-2.07551	0.0379391	0.116805	DOWN
juliae08812	307.003	-2.41489	0.37364	-6.46315	1.02544e-10	4.36513e-09	DOWN
juliae08814	530.032	1.28762	0.174665	7.37196	1.68131e-13	1.30412e-11	UP
juliae08816	211.557	-2.44567	0.505479	-4.83832	1.30943e-06	2.00282e-05	DOWN
juliae08822	296.881	2.09648	0.483268	4.33814	1.43694e-05	0.000163945	UP
juliae08827	25.2845	-4.5015	0.957021	-4.70365	2.55546e-06	3.61039e-05	DOWN
juliae08830	129.112	-1.32806	0.321195	-4.13475	3.55343e-05	0.0003593	DOWN
juliae08836	5.46875	-3.57	1.56811	-2.27662	0.0228089	0.0792343	DOWN
juliae08837	543.284	1.29292	0.244099	5.29671	1.17907e-07	2.36827e-06	UP
juliae08841	8.57911	-2.26375	0.930488	-2.43286	0.01498	0.0564454	DOWN
juliae08845	244.135	0.825737	0.226519	3.64533	0.00026705	0.00203302	UP
juliae08850	151.496	-1.05429	0.462075	-2.28164	0.0225105	0.0784071	DOWN
juliae08853	211.944	-1.81402	0.416547	-4.35489	1.33132e-05	0.00015323	DOWN
juliae08856	859.717	-1.1068	0.229239	-4.82814	1.37813e-06	2.09161e-05	DOWN
juliae08859	31.5173	-1.76634	0.54186	-3.25978	0.00111499	0.00676789	DOWN
juliae08864	57.5343	0.901064	0.705407	1.27737	0.201472	0.393598	UP
juliae08867	157.266	-0.930971	0.222802	-4.17847	2.93476e-05	0.000305203	DOWN
juliae08869	436.87	0.949809	0.17678	5.37283	7.75093e-08	1.61985e-06	UP
juliae08870	110.15	1.01735	0.565924	1.79769	0.0722267	0.188256	UP
juliae08871	218.101	0.914391	0.280826	3.25607	0.00112964	0.00683566	UP
juliae08872	469.289	-0.971288	0.439393	-2.21052	0.0270688	0.090171	DOWN
juliae08875	700.311	0.884829	0.217728	4.06392	4.82557e-05	0.000468333	UP
juliae08877	868.496	0.820122	0.239626	3.4225	0.00062048	0.0041529	UP
juliae08878	890.566	0.852791	0.789544	1.08011	0.280095	0.492304	UP
juliae08881	54.4825	0.824053	0.609992	1.35092	0.17672	0.359618	UP
juliae08884	139.837	1.52082	0.490975	3.09756	0.0019512	0.0108165	UP
juliae08886	56.6844	-1.83931	0.59683	-3.0818	0.00205756	0.0113039	DOWN
juliae08890	16.7577	-2.54575	0.845396	-3.01131	0.00260122	0.0137184	DOWN
juliae08895	66.8062	1.45326	0.409577	3.54818	0.000387897	0.00278322	UP
juliae08897	171.007	-2.25541	0.247885	-9.09858	9.15207e-20	2.16386e-17	DOWN
juliae08900	522.08	-2.83009	0.346304	-8.17228	3.02604e-16	3.75842e-14	DOWN
juliae08904	74.2241	2.27288	0.344193	6.60352	4.01499e-11	1.93588e-09	UP
juliae08909	96.6221	-0.975206	0.275163	-3.5441	0.000393954	0.00282152	DOWN
juliae08913	36.8915	-0.931454	1.38691	-0.671605	0.501835	0.704796	DOWN
juliae08915	656.013	-1.06429	0.143123	-7.4362	1.03619e-13	8.40256e-12	DOWN
juliae08920	941.506	-0.847029	0.244407	-3.46565	0.000528956	0.00361627	DOWN
juliae08922	625.639	3.4663	0.583741	5.93808	2.88385e-09	8.52299e-08	UP
juliae08934	24.7033	-1.15944	0.790377	-1.46694	0.142391	0.309398	DOWN
juliae08936	422.106	2.01395	0.203271	9.90771	3.85383e-23	1.45438e-20	UP
juliae08939	19.0359	1.21489	0.533771	2.27605	0.0228428	0.0793251	UP
juliae08940	92.4354	-0.870679	0.964264	-0.902947	0.366554	0.582922	DOWN
juliae08944	84.0775	-1.44161	0.461036	-3.1269	0.00176658	0.00994762	DOWN
juliae08945	167.327	1.91579	0.418144	4.58164	4.61337e-06	6.07196e-05	UP
juliae08946	36.2235	0.987365	0.679923	1.45217	0.146454	0.315305	UP
juliae08947	47.9219	2.73264	0.661036	4.13388	3.56696e-05	0.000360443	UP
juliae08951	10.6498	-5.95513	1.25974	-4.72726	2.27574e-06	3.24322e-05	DOWN
juliae08952	12.0616	-1.18964	0.674531	-1.76366	0.0777895	0.198768	DOWN
juliae08953	24.1566	0.864522	0.75327	1.14769	0.251096	0.459013	UP
juliae08959	154.112	-1.49451	0.403841	-3.70073	0.000214983	0.00169023	DOWN
juliae08960	8.70551	-2.05745	1.18958	-1.72957	0.083708	0.210449	DOWN
juliae08965	10.8212	-1.04971	0.673153	-1.55939	0.118904	0.271449	DOWN
juliae08968	23.4673	-0.865617	0.58858	-1.47069	0.141375	0.307826	DOWN
juliae08974	226.711	-1.25993	0.269121	-4.68164	2.84588e-06	3.97674e-05	DOWN
juliae08975	1248.5	0.992073	0.239055	4.14998	3.32499e-05	0.000338783	UP
juliae08982	328.933	-2.27934	0.371821	-6.13019	8.77736e-10	2.95449e-08	DOWN
juliae08983	1179.11	0.920636	0.238608	3.85837	0.000114147	0.000986357	UP
juliae08984	52.2614	-2.30558	0.661688	-3.48439	0.000493261	0.00341437	DOWN
juliae08987	34.2566	2.62669	0.443232	5.92622	3.09978e-09	9.05209e-08	UP
juliae08988	101.412	2.92611	0.599884	4.87779	1.07279e-06	1.67305e-05	UP
juliae08989	70.399	-1.13716	0.417466	-2.72396	0.00645036	0.0288311	DOWN
juliae08991	99.7764	-1.9415	0.363968	-5.33426	9.59367e-08	1.95907e-06	DOWN
juliae09000	2425.39	0.963775	0.196242	4.91115	9.05421e-07	1.43819e-05	UP
juliae09001	48.5708	0.819608	0.816039	1.00437	0.315199	0.530031	UP
juliae09007	26.9839	-2.84733	0.624884	-4.55657	5.19959e-06	6.73954e-05	DOWN
juliae09016	3.28386	-4.99109	2.34716	-2.12644	0.033467	0.106134	DOWN
juliae09019	42.486	3.01485	0.510963	5.90032	3.62804e-09	1.03785e-07	UP
juliae09021	48.985	-1.2418	0.563128	-2.20519	0.0274406	0.0911313	DOWN
juliae09030	55.7684	-1.06127	0.544032	-1.95075	0.0510867	0.146269	DOWN
juliae09031	87.3991	0.872573	0.447131	1.95149	0.0509987	0.146059	UP
juliae09035	374.482	-1.18288	0.25117	-4.70948	2.48343e-06	3.52346e-05	DOWN
juliae09040	258.334	1.0188	0.222545	4.57795	4.69559e-06	6.15727e-05	UP
juliae09047	26.3126	0.925519	0.379141	2.4411	0.0146428	0.0554622	UP
juliae09063	37.4161	0.827974	0.296878	2.78894	0.00528814	0.024504	UP
juliae09065	106.942	-1.08445	0.342179	-3.16926	0.00152827	0.00881957	DOWN
juliae09067	20.0258	0.884804	0.467735	1.89168	0.0585338	0.161262	UP
juliae09081	12.5313	1.73725	0.616219	2.81921	0.00481415	0.0227336	UP
juliae09083	108.206	-0.891972	0.335584	-2.65797	0.00786126	0.033831	DOWN
juliae09084	109.917	-2.39441	0.503505	-4.75549	1.97964e-06	2.8586e-05	DOWN
juliae09088	28.6397	4.23101	0.621168	6.81138	9.66687e-12	5.37401e-10	UP
juliae09091	339.824	0.93571	0.386203	2.42285	0.0153995	0.0577377	UP
juliae09094	2209.11	0.977562	0.20841	4.69057	2.72447e-06	3.82224e-05	UP
juliae09095	17.5884	-1.33623	0.792683	-1.68571	0.0918522	0.225454	DOWN
juliae09101	882.94	-3.40042	0.434221	-7.83109	4.83676e-15	5.06521e-13	DOWN
juliae09102	71.4883	0.801883	0.307825	2.605	0.00918745	0.0383442	UP
juliae09103	12.9051	-1.28995	0.640382	-2.01435	0.0439728	0.131163	DOWN
juliae09105	49.9405	1.10506	0.303146	3.6453	0.000267077	0.00203302	UP
juliae09106	75.1349	-1.32521	0.3807	-3.48097	0.000499593	0.00345333	DOWN
juliae09110	293.196	-2.38488	0.423573	-5.6304	1.79792e-08	4.40478e-07	DOWN
juliae09115	6.05794	-0.981802	0.829416	-1.18373	0.236521	0.440746	DOWN
juliae09122	46.6527	-1.84223	0.936452	-1.96725	0.0491544	0.14223	DOWN
juliae09123	21.5963	-7.70715	1.33429	-5.77623	7.6391e-09	2.05075e-07	DOWN
juliae09125	128.991	-1.12162	0.419336	-2.67474	0.00747862	0.0325067	DOWN
juliae09128	33.2536	-1.17217	0.521888	-2.24603	0.0247024	0.0841742	DOWN
juliae09131	158.725	0.883516	0.34286	2.5769	0.00996912	0.0409533	UP
juliae09135	5.55205	-0.950723	0.813768	-1.1683	0.242687	0.448671	DOWN
juliae09141	21.8283	3.29764	0.510738	6.45662	1.07067e-10	4.54779e-09	UP
juliae09146	78.6069	1.27181	0.294412	4.31983	1.56149e-05	0.000175905	UP
juliae09151	105.237	-1.84808	0.564044	-3.27648	0.00105109	0.00644984	DOWN
juliae09153	54.9331	-1.09766	0.540746	-2.02989	0.0423676	0.127519	DOWN
juliae09155	16.6407	-1.07656	2.20409	-0.488437	0.625241	0.796034	DOWN
juliae09171	110.044	-2.52448	0.344652	-7.32474	2.39368e-13	1.78607e-11	DOWN
juliae09172	265.591	-2.02273	0.35102	-5.76244	8.29062e-09	2.19087e-07	DOWN
juliae09179	64.0594	1.41443	0.680853	2.07744	0.0377612	0.116404	UP
juliae09181	42.2875	-3.47745	0.784947	-4.43018	9.41559e-06	0.000113636	DOWN
juliae09182	49.6076	-7.44215	1.19837	-6.21022	5.29099e-10	1.89818e-08	DOWN
juliae09184	32.9442	-0.891216	0.450782	-1.97705	0.0480365	0.140007	DOWN
juliae09198	692.51	1.44872	0.734685	1.9719	0.0486215	0.141293	UP
juliae09199	40.8969	0.940454	0.590189	1.59348	0.111052	0.25882	UP
juliae09203	10.5158	-0.838647	0.805236	-1.04149	0.297647	0.511915	DOWN
juliae09208	514.151	-4.32636	0.812931	-5.32193	1.02672e-07	2.08144e-06	DOWN
juliae09209	110.547	-2.50623	0.59002	-4.2477	2.15979e-05	0.000233519	DOWN
juliae09213	955.711	1.80004	0.191928	9.37868	6.6805e-21	1.95669e-18	UP
juliae09214	10.5949	-0.959298	0.607907	-1.57803	0.114558	0.264231	DOWN
juliae09221	20.2748	-0.85315	0.667577	-1.27798	0.201256	0.393254	DOWN
juliae09222	247.676	-1.20649	0.424031	-2.84529	0.00443707	0.0212504	DOWN
juliae09224	27.3959	-3.43123	0.783392	-4.37997	1.18694e-05	0.000139226	DOWN
juliae09225	30.8977	-4.33886	0.928124	-4.67487	2.94141e-06	4.08797e-05	DOWN
juliae09234	98.7051	-0.993179	0.291017	-3.41279	0.000643013	0.00426444	DOWN
juliae09242	164.666	-1.01513	0.240116	-4.22768	2.36112e-05	0.000253056	DOWN
juliae09244	1482.95	0.945073	0.380257	2.48535	0.0129423	0.0502633	UP
juliae09246	27.7817	-1.97313	0.557081	-3.54191	0.000397246	0.00283887	DOWN
juliae09247	18.3356	-2.9713	0.98329	-3.0218	0.00251277	0.0133452	DOWN
juliae09256	13.26	-5.01104	1.08241	-4.62954	3.66485e-06	4.96678e-05	DOWN
juliae09270	185.779	-2.24884	0.450188	-4.99534	5.87316e-07	9.80762e-06	DOWN
juliae09274	33.861	-2.72131	0.668338	-4.07175	4.66606e-05	0.000455556	DOWN
juliae09277	21.2999	-1.36238	0.514509	-2.64792	0.00809897	0.0346169	DOWN
juliae09278	48.7631	-1.78234	0.588954	-3.02627	0.00247588	0.0131743	DOWN
juliae09281	7.80815	1.59348	0.77193	2.06428	0.0389916	0.119427	UP
juliae09282	161.925	-1.21166	0.374168	-3.23828	0.00120251	0.00722093	DOWN
juliae09284	201.932	-1.50715	0.878619	-1.71536	0.0862796	0.215058	DOWN
juliae09285	5.6234	-1.33546	1.2773	-1.04553	0.295778	0.510004	DOWN
juliae09286	386.405	-3.11165	0.446588	-6.96762	3.22352e-12	1.93451e-10	DOWN
juliae09293	25.0657	-0.878948	0.42259	-2.07991	0.0375339	0.115849	DOWN
juliae09296	62.2291	-1.20741	0.320986	-3.76157	0.00016885	0.00137653	DOWN
juliae09297	176.704	0.837552	0.522234	1.60379	0.108761	0.254783	UP
juliae09307	131.501	-3.75789	0.717813	-5.23519	1.64811e-07	3.18332e-06	DOWN
juliae09312	21553	1.24229	0.265418	4.68049	2.86185e-06	3.99437e-05	UP
juliae09317	108.687	0.937212	0.22614	4.1444	3.40706e-05	0.000346067	UP
juliae09320	160.214	-2.2398	0.905796	-2.47274	0.0134082	0.0516939	DOWN
juliae09321	60.8293	1.59024	0.472831	3.36323	0.000770372	0.00496479	UP
juliae09327	324.819	0.952867	0.403905	2.35914	0.0183174	0.0663946	UP
juliae09333	17.1157	-7.37376	1.33487	-5.52397	3.31422e-08	7.62465e-07	DOWN
juliae09335	2011.22	-8.58349	1.21729	-7.05134	1.77207e-12	1.11102e-10	DOWN
juliae09342	247.775	0.811198	0.310619	2.61155	0.00901317	0.0378017	UP
juliae09357	7.22397	1.72754	0.940245	1.83733	0.0661615	0.176503	UP
juliae09362	48.3328	-2.23448	0.541101	-4.1295	3.63548e-05	0.000366423	DOWN
juliae09366	47.0622	-3.59322	0.522924	-6.87141	6.35721e-12	3.64052e-10	DOWN
juliae09367	34.6067	-3.97789	0.594011	-6.69666	2.13244e-11	1.08977e-09	DOWN
juliae09368	482.638	-1.50281	0.370166	-4.05984	4.91068e-05	0.000475184	DOWN
juliae09370	277.412	-2.45589	0.224342	-10.9471	6.85959e-28	5.17741e-25	DOWN
juliae09377	19.2144	-2.96047	0.754353	-3.92451	8.69052e-05	0.000773787	DOWN
juliae09378	1710.58	-0.973985	0.272482	-3.57449	0.000350907	0.00255423	DOWN
juliae09382	130.46	-0.902763	0.718966	-1.25564	0.209246	0.403761	DOWN
juliae09383	98.9464	0.9755	0.689767	1.41425	0.157289	0.33122	UP
juliae09388	100.669	-2.03105	0.471971	-4.30334	1.68241e-05	0.000187802	DOWN
juliae09399	22.9956	-2.21152	0.578892	-3.82027	0.000133307	0.00112559	DOWN
juliae09400	113.988	-1.27867	0.414666	-3.08362	0.00204499	0.0112477	DOWN
juliae09401	74.9984	0.881766	0.317643	2.77597	0.00550375	0.0253296	UP
juliae09403	55.3592	-0.970201	0.463028	-2.09534	0.0361407	0.112344	DOWN
juliae09404	195.852	-1.29945	0.341398	-3.80625	0.000141087	0.00118371	DOWN
juliae09405	5.82776	0.849127	1.34832	0.629765	0.528849	0.726302	UP
juliae09406	53.2278	-1.38836	0.589416	-2.35548	0.0184987	0.0669901	DOWN
juliae09408	39.2894	-1.14626	0.436369	-2.62681	0.00861895	0.0364601	DOWN
juliae09410	55.0477	-1.29656	0.294554	-4.40177	1.07373e-05	0.00012724	DOWN
juliae09413	32.4041	-1.22995	0.502446	-2.44792	0.0143684	0.0545915	DOWN
juliae09418	300.262	-1.15488	0.301318	-3.83277	0.00012671	0.00107783	DOWN
juliae09422	418.289	1.46463	0.392895	3.72778	0.000193176	0.00154478	UP
juliae09428	17.0937	-7.37025	1.32953	-5.54351	2.96474e-08	6.91796e-07	DOWN
juliae09432	90.6818	-2.49937	0.341302	-7.32305	2.42402e-13	1.79506e-11	DOWN
juliae09434	12.0193	1.2975	0.776297	1.6714	0.0946435	0.230604	UP
juliae09435	14.6114	0.879232	2.19886	0.399858	0.689261	0.839693	UP
juliae09436	200.275	4.77854	0.872365	5.47768	4.30928e-08	9.62064e-07	UP
juliae09445	310.446	-1.09858	0.174811	-6.2844	3.2913e-10	1.24448e-08	DOWN
juliae09446	44.3119	-3.80152	0.838273	-4.53495	5.76181e-06	7.35174e-05	DOWN
juliae09453	180.535	0.848634	0.2874	2.95279	0.00314915	0.0160142	UP
juliae09454	16.667	-0.909368	0.570836	-1.59305	0.11115	0.258989	DOWN
juliae09459	128.929	1.35192	0.663766	2.03674	0.0416764	0.125824	UP
juliae09460	41.9627	-1.37916	0.423791	-3.25433	0.0011366	0.00686928	DOWN
juliae09465	140.028	-1.36143	0.366558	-3.7141	0.000203926	0.00161952	DOWN
juliae09466	50.2021	-3.76647	0.504619	-7.46398	8.39492e-14	6.95114e-12	DOWN
juliae09468	83.8611	-4.80635	0.63104	-7.61655	2.60537e-14	2.35612e-12	DOWN
juliae09471	40.3373	-2.45303	0.357127	-6.8688	6.47456e-12	3.69351e-10	DOWN
juliae09472	17.0872	1.32428	0.506434	2.61491	0.00892505	0.0374963	UP
juliae09473	77.5056	-1.18856	0.308729	-3.84986	0.000118187	0.00101679	DOWN
juliae09474	42.4715	-0.87552	0.687903	-1.27274	0.203111	0.395678	DOWN
juliae09475	13.6168	-0.909341	0.788158	-1.15376	0.248601	0.455873	DOWN
juliae09477	9.61876	-3.17743	1.0755	-2.95439	0.00313289	0.0159439	DOWN
juliae09486	277.991	-2.7659	0.412622	-6.70323	2.03866e-11	1.05281e-09	DOWN
juliae09489	16.7757	-1.10307	0.518566	-2.12715	0.0334073	0.105996	DOWN
juliae09495	11.2408	-1.52041	1.06033	-1.4339	0.1516	0.322878	DOWN
juliae09500	136.131	-0.893733	0.274837	-3.25187	0.0011465	0.00692276	DOWN
juliae09501	76.6012	-1.18519	0.371142	-3.19337	0.00140624	0.0082082	DOWN
juliae09502	15.4096	-2.38546	0.664404	-3.59037	0.000330211	0.0024279	DOWN
juliae09505	69.8942	-3.16121	0.636646	-4.96542	6.85529e-07	1.12765e-05	DOWN
juliae09509	632.705	0.986463	0.393273	2.50834	0.01213	0.047665	UP
juliae09510	586.985	1.1661	0.278513	4.18686	2.82843e-05	0.000295083	UP
juliae09514	53.6223	-4.49491	0.552036	-8.14242	3.8746e-16	4.78208e-14	DOWN
juliae09517	18.6854	-1.16025	0.843858	-1.37494	0.169151	0.348788	DOWN
juliae09523	32.4879	-1.79726	0.907174	-1.98116	0.0475733	0.13905	DOWN
juliae09528	8.28288	-1.48464	0.903392	-1.64341	0.100298	0.240412	DOWN
juliae09531	12.6365	-0.980752	0.799089	-1.22734	0.219696	0.418063	DOWN
juliae09532	23.2785	3.00483	0.501219	5.99504	2.0343e-09	6.26704e-08	UP
juliae09533	36.9939	-2.94845	0.667498	-4.41716	1.00005e-05	0.000119957	DOWN
juliae09536	38.6391	-3.6051	0.703989	-5.12096	3.03987e-07	5.52537e-06	DOWN
juliae09538	440.419	-2.97984	0.408629	-7.29227	3.04772e-13	2.19884e-11	DOWN
juliae09539	111.19	-1.15545	0.433434	-2.66581	0.00768041	0.0331837	DOWN
juliae09542	34.4028	1.49969	1.07537	1.39458	0.163143	0.340008	UP
juliae09555	30.0713	-3.25236	0.668039	-4.86852	1.12437e-06	1.74978e-05	DOWN
juliae09560	152.554	-1.0779	0.174077	-6.1921	5.93688e-10	2.09542e-08	DOWN
juliae09561	204.505	-0.836449	0.318608	-2.62532	0.00865676	0.0365885	DOWN
juliae09573	866.489	-0.947605	0.20304	-4.66709	3.05496e-06	4.22485e-05	DOWN
juliae09582	44.2738	-2.61975	0.681732	-3.84279	0.000121643	0.00104192	DOWN
juliae09584	77.9169	1.20435	0.340148	3.54065	0.000399141	0.0028495	UP
juliae09587	48.4459	-1.81826	0.550276	-3.30426	0.00095226	0.00592678	DOWN
juliae09599	39.1494	1.16953	0.562203	2.08027	0.0375012	0.115766	UP
juliae09604	26.2793	-1.11742	0.411983	-2.71229	0.00668191	0.0296799	DOWN
juliae09605	213.746	3.10509	0.463324	6.70177	2.05913e-11	1.05781e-09	UP
juliae09616	61.6608	1.75501	0.492582	3.56287	0.000366822	0.0026553	UP
juliae09618	123.088	-2.63098	0.383715	-6.8566	7.05173e-12	3.99951e-10	DOWN
juliae09619	15.3191	-1.02548	0.567453	-1.80717	0.0707362	0.185369	DOWN
juliae09623	6.91377	1.19131	0.692995	1.71908	0.0856001	0.21388	UP
juliae09640	165.686	-0.896728	0.517485	-1.73286	0.0831211	0.209285	DOWN
juliae09641	20.8511	-3.26738	0.636295	-5.13501	2.82132e-07	5.1889e-06	DOWN
juliae09646	120.848	-0.916895	0.516128	-1.77649	0.0756526	0.19483	DOWN
juliae09651	31.8247	1.04333	0.355026	2.93874	0.00329549	0.0166334	UP
juliae09652	161.7	1.18109	0.220085	5.36651	8.02744e-08	1.67052e-06	UP
juliae09653	11.0906	-0.983286	0.818637	-1.20113	0.229702	0.431585	DOWN
juliae09657	32.8576	-0.954864	0.517656	-1.84459	0.0650968	0.174278	DOWN
juliae09660	186.783	-1.23312	0.360986	-3.41597	0.000635542	0.00422919	DOWN
juliae09668	50.0604	-3.25335	0.622574	-5.22565	1.73542e-07	3.32343e-06	DOWN
juliae09670	1490.54	0.835723	0.559681	1.49321	0.135382	0.298241	UP
juliae09683	23.3713	-1.26547	0.553368	-2.28686	0.0222043	0.0775056	DOWN
juliae09687	12.6218	1.78586	0.561755	3.17907	0.0014775	0.00856811	UP
juliae09689	14.6622	-1.12932	0.603159	-1.87234	0.0611595	0.166601	DOWN
juliae09690	163.919	-0.987559	0.246561	-4.00533	6.19305e-05	0.000580107	DOWN
juliae09700	105.751	-2.09337	0.555577	-3.76792	0.000164611	0.00134521	DOWN
juliae09701	20.9095	-2.49072	0.519843	-4.7913	1.65708e-06	2.4395e-05	DOWN
juliae09705	238.256	0.824311	0.285465	2.8876	0.00388188	0.0190112	UP
juliae09706	25.1385	-0.923512	0.484555	-1.9059	0.0566638	0.157739	DOWN
juliae09711	134.778	-2.22827	0.552197	-4.03528	5.45383e-05	0.000522843	DOWN
juliae09712	241.025	-1.27379	0.398459	-3.19678	0.0013897	0.00812601	DOWN
juliae09713	116.907	-0.864194	0.447835	-1.92971	0.0536423	0.151617	DOWN
juliae09715	59.8873	-2.28383	0.36301	-6.29137	3.14686e-10	1.19678e-08	DOWN
juliae09717	7.52729	-1.07657	0.706685	-1.52341	0.127655	0.285954	DOWN
juliae09719	623.521	-0.918875	0.20642	-4.45148	8.52817e-06	0.000104013	DOWN
juliae09720	1202.77	1.27983	0.363829	3.51767	0.000435359	0.00306548	UP
juliae09724	68.0929	0.85374	0.421679	2.02462	0.0429065	0.128726	UP
juliae09727	109.059	-3.47746	0.875041	-3.97405	7.06604e-05	0.000646453	DOWN
juliae09732	306.723	0.805493	0.43655	1.84513	0.065018	0.174125	UP
juliae09734	145.855	1.14618	0.27204	4.2133	2.51667e-05	0.000266813	UP
juliae09736	113.052	-0.846246	0.438031	-1.93193	0.0533677	0.151015	DOWN
juliae09738	153.163	0.827023	0.526696	1.57021	0.116366	0.267022	UP
juliae09739	75.94	2.00737	0.502483	3.99491	6.47196e-05	0.000600546	UP
juliae09740	30.1503	2.82915	0.375939	7.52555	5.25002e-14	4.50662e-12	UP
juliae09741	16.8774	-2.35894	0.967801	-2.43742	0.0147926	0.055911	DOWN
juliae09746	13.7052	-3.65734	1.1887	-3.07675	0.00209268	0.011452	DOWN
juliae09750	1720.58	-1.08824	0.108467	-10.0329	1.09224e-23	4.47733e-21	DOWN
juliae09751	17.7397	-1.8503	0.508589	-3.6381	0.00027466	0.00208428	DOWN
juliae09759	3179.25	-1.71786	0.325221	-5.28213	1.27691e-07	2.53368e-06	DOWN
juliae09760	113.566	-1.25298	0.357096	-3.5088	0.000450126	0.00316038	DOWN
juliae09761	372.329	-3.00224	0.52661	-5.70107	1.19057e-08	3.03821e-07	DOWN
juliae09764	7.38518	4.00852	1.11165	3.60591	0.000311062	0.00231135	UP
juliae09769	1152.68	-1.90481	0.393894	-4.83583	1.3259e-06	2.02171e-05	DOWN
juliae09770	482.978	-0.845043	0.376898	-2.2421	0.0249551	0.0848292	DOWN
juliae09773	110.02	-2.4253	0.447123	-5.42423	5.8206e-08	1.26074e-06	DOWN
juliae09777	346.351	-1.04776	0.357517	-2.93064	0.0033826	0.0169813	DOWN
juliae09779	5.3338	-1.17962	1.0546	-1.11855	0.263334	0.473447	DOWN
juliae09795	167.948	-1.8844	0.399482	-4.7171	2.39232e-06	3.39703e-05	DOWN
juliae09797	72.4792	-7.95289	1.38326	-5.74938	8.95698e-09	2.34362e-07	DOWN
juliae09800	284.039	-1.16088	0.346914	-3.3463	0.000818973	0.00523332	DOWN
juliae09801	21.2321	-1.23029	0.569051	-2.162	0.0306181	0.0991068	DOWN
juliae09804	37.545	-1.8604	0.527131	-3.52929	0.000416678	0.00295729	DOWN
juliae09805	23.7201	-1.3179	0.628633	-2.09645	0.0360419	0.112072	DOWN
juliae09806	92.4523	1.36512	3.22801	0.422899	0.672369	0.828544	UP
juliae09814	1024.36	-1.22627	0.316474	-3.87478	0.00010672	0.000929549	DOWN
juliae09818	43.4947	-0.96766	0.329244	-2.93904	0.00329234	0.0166261	DOWN
juliae09819	10.8295	-1.44854	0.680767	-2.12781	0.0333529	0.105858	DOWN
juliae09822	150.133	-1.45816	0.419778	-3.47364	0.000513441	0.00352833	DOWN
juliae09825	25.1406	1.55585	0.549855	2.82957	0.00466106	0.0221366	UP
juliae09826	164.024	-1.05206	0.234589	-4.48468	7.30236e-06	9.06398e-05	DOWN
juliae09829	82.8488	-1.33134	0.284629	-4.67747	2.90441e-06	4.04514e-05	DOWN
juliae09834	127.351	-1.04873	0.452602	-2.31711	0.0204978	0.0726605	DOWN
juliae09835	20.0654	-1.18499	0.660947	-1.79287	0.0729941	0.189529	DOWN
juliae09837	2051.73	-1.60852	0.315554	-5.09746	3.44235e-07	6.16919e-06	DOWN
juliae09847	70.6488	-2.58508	0.501356	-5.15617	2.52056e-07	4.67961e-06	DOWN
juliae09848	34.5367	-1.26176	1.02121	-1.23555	0.216625	0.414009	DOWN
juliae09849	28.3114	4.96127	0.971528	5.10667	3.27894e-07	5.90871e-06	UP
juliae09850	55.2079	3.42848	1.34772	2.54392	0.0109617	0.04418	UP
juliae09852	40.6975	-0.986152	0.350576	-2.81295	0.00490891	0.0230847	DOWN
juliae09853	54.5766	0.929957	0.891449	1.0432	0.296857	0.511171	UP
juliae09855	13.0544	3.19565	0.856065	3.73295	0.000189247	0.00151707	UP
juliae09856	127.138	-1.14746	0.276668	-4.14742	3.36243e-05	0.000341888	DOWN
juliae09857	18.8918	-0.991951	0.560939	-1.76838	0.0769981	0.19744	DOWN
juliae09862	282.303	-1.67795	0.424306	-3.95458	7.66703e-05	0.000693035	DOWN
juliae09864	10.3588	2.20393	1.48862	1.48052	0.138734	0.303581	UP
juliae09866	67.4922	1.00921	0.556539	1.81337	0.0697755	0.183623	UP
juliae09876	45.5189	-2.14364	0.569921	-3.7613	0.000169033	0.00137696	DOWN
juliae09877	66.6093	1.03061	0.608735	1.69303	0.09045	0.222737	UP
juliae09882	58.6499	-2.30479	0.369153	-6.24344	4.28039e-10	1.56422e-08	DOWN
juliae09885	18.4137	-2.00472	0.595879	-3.3643	0.000767368	0.00494868	DOWN
juliae09887	4.43128	-1.35262	1.07902	-1.25356	0.210001	0.40474	DOWN
juliae09892	222.348	-2.95003	0.343936	-8.57727	9.71517e-18	1.59762e-15	DOWN
juliae09897	71.8846	-1.99623	0.638035	-3.12872	0.00175571	0.00989207	DOWN
juliae09899	134.484	-2.00184	0.388911	-5.14728	2.64291e-07	4.88826e-06	DOWN
juliae09901	19.436	-4.84487	0.948075	-5.11021	3.21794e-07	5.80945e-06	DOWN
juliae09902	139.57	-0.807477	0.445806	-1.81127	0.0700985	0.184197	DOWN
juliae09905	3723.46	1.18326	0.185103	6.39244	1.63264e-10	6.56536e-09	UP
juliae09907	44.1577	1.17842	1.36056	0.866131	0.386418	0.601639	UP
juliae09911	130.44	1.51739	0.428998	3.53707	0.0004046	0.00288303	UP
juliae09913	34.9888	-1.19153	0.748802	-1.59125	0.111554	0.259622	DOWN
juliae09915	27.4344	-1.26789	0.407779	-3.10926	0.00187554	0.0104415	DOWN
juliae09916	166.897	-1.9158	0.7146	-2.68095	0.00734145	0.0321009	DOWN
juliae09917	1747.08	-1.40384	0.265685	-5.28384	1.26502e-07	2.51516e-06	DOWN
juliae09920	2024.75	-1.30705	0.19148	-6.82601	8.73082e-12	4.87666e-10	DOWN
juliae09924	26.9044	-6.61126	1.11474	-5.93076	3.01536e-09	8.87157e-08	DOWN
juliae09925	20.1826	1.11446	0.417752	2.66776	0.00763597	0.0330281	UP
juliae09926	9.98652	-1.60263	1.26823	-1.26368	0.206347	0.400133	DOWN
juliae09927	62.6243	-2.22361	0.672467	-3.30664	0.000944227	0.00588426	DOWN
juliae09931	187.101	-1.16424	0.290365	-4.00958	6.08264e-05	0.000571128	DOWN
juliae09934	144.387	-3.9186	0.457561	-8.56412	1.08904e-17	1.73751e-15	DOWN
juliae09936	150.361	-1.14076	0.259908	-4.3891	1.13823e-05	0.000134396	DOWN
juliae09939	45.6977	-1.16599	0.500219	-2.33095	0.0197559	0.0705789	DOWN
juliae09942	57.6561	-1.2233	0.499446	-2.44932	0.0143127	0.0544115	DOWN
juliae09943	28.5173	0.869229	1.05715	0.822238	0.410941	0.625334	UP
juliae09952	379.6	-3.93136	0.588951	-6.67519	2.46917e-11	1.24244e-09	DOWN
juliae09954	49.9821	-0.956928	0.451074	-2.12144	0.0338845	0.107181	DOWN
juliae09955	74.9527	-0.8321	0.256667	-3.24194	0.00118717	0.00714197	DOWN
juliae09957	99.9317	-1.35591	0.31718	-4.27488	1.91237e-05	0.000210008	DOWN
juliae09958	30.5748	-1.50537	0.381815	-3.94265	8.0585e-05	0.000724084	DOWN
juliae09961	150.565	-2.35988	0.44305	-5.32643	1.00162e-07	2.03528e-06	DOWN
juliae09965	379.315	-1.08603	0.281138	-3.86297	0.000112017	0.000970946	DOWN
juliae09967	34.1532	-2.33303	0.518194	-4.50223	6.72428e-06	8.43418e-05	DOWN
juliae09969	98.905	-0.986354	0.242417	-4.06883	4.72488e-05	0.000459926	DOWN
juliae09976	217.814	-1.20978	0.631017	-1.91718	0.0552148	0.154946	DOWN
juliae09977	81.9592	1.73179	0.350749	4.93741	7.91664e-07	1.2776e-05	UP
juliae09980	11.7489	1.71158	0.531086	3.22279	0.0012695	0.00755416	UP
juliae09987	217.664	1.26126	0.442236	2.85202	0.00434425	0.0208928	UP
juliae09989	15.0353	-1.83235	0.525205	-3.48883	0.000485145	0.00336651	DOWN
juliae09990	84.9348	-2.26629	0.498992	-4.54174	5.57905e-06	7.15577e-05	DOWN
juliae09996	17.8637	-1.03798	0.579728	-1.79046	0.0733797	0.19025	DOWN
juliae09998	43.0983	-1.21503	0.428467	-2.83576	0.00457165	0.0217571	DOWN
juliae10000	64.9696	-0.996348	0.286537	-3.4772	0.000506677	0.00348878	DOWN
juliae10003	107.853	1.67468	0.406321	4.12157	3.76303e-05	0.000377728	UP
juliae10004	67.1134	0.932736	1.94208	0.480278	0.63103	0.799999	UP
juliae10006	222.48	-2.09775	0.363777	-5.76656	8.09037e-09	2.14838e-07	DOWN
juliae10008	118.458	-1.15659	0.294954	-3.92126	8.80885e-05	0.000783258	DOWN
juliae10009	38.0562	1.45213	0.969553	1.49773	0.134202	0.296441	UP
juliae10016	71.5281	4.08022	0.714789	5.70829	1.14114e-08	2.91965e-07	UP
juliae10017	72.106	-1.86531	0.578959	-3.22183	0.00127374	0.00757445	DOWN
juliae10024	95.2061	-1.61454	0.486921	-3.31583	0.000913724	0.00574157	DOWN
juliae10028	18.6943	-2.91119	0.635349	-4.58203	4.60491e-06	6.06488e-05	DOWN
juliae10033	100.667	-1.6378	0.995556	-1.64511	0.0999479	0.239777	DOWN
juliae10034	19.6673	3.15529	0.530005	5.95332	2.6276e-09	7.88181e-08	UP
juliae10046	76.3716	0.834884	0.87036	0.95924	0.337438	0.552468	UP
juliae10049	95.5576	-2.27443	0.676976	-3.35968	0.000780317	0.00501624	DOWN
juliae10054	72.3378	-1.82969	0.458781	-3.98816	6.65873e-05	0.000615212	DOWN
juliae10057	19.2035	-0.961832	1.02566	-0.937765	0.348365	0.56317	DOWN
juliae10058	29.9439	-3.06118	0.903238	-3.38911	0.000701187	0.00457754	DOWN
juliae10059	128.152	-1.15747	0.423188	-2.73513	0.00623554	0.0280335	DOWN
juliae10061	350.471	1.06324	0.607922	1.74897	0.0802964	0.20361	UP
juliae10070	23.2576	-1.40586	1.33386	-1.05398	0.291893	0.505614	DOWN
juliae10071	290.723	-0.948171	0.22199	-4.27122	1.94404e-05	0.000212587	DOWN
juliae10073	6.89047	1.23328	0.819887	1.50421	0.132528	0.293866	UP
juliae10080	31.638	-5.93897	1.3619	-4.3608	1.29587e-05	0.000149765	DOWN
juliae10084	4890.81	-2.53594	0.421418	-6.01763	1.7699e-09	5.53066e-08	DOWN
juliae10086	93.1767	2.37969	0.855836	2.78054	0.0054269	0.0250347	UP
juliae10089	33.5678	0.983959	0.46504	2.11586	0.0343568	0.108283	UP
juliae10095	353.206	-1.04372	0.192089	-5.43351	5.52574e-08	1.20085e-06	DOWN
juliae10101	12.4991	1.76466	0.689676	2.55868	0.0105072	0.0426469	UP
juliae10107	192.473	-3.46364	0.698831	-4.95634	7.18347e-07	1.17376e-05	DOWN
juliae10112	47.9559	1.92121	0.477822	4.02077	5.80072e-05	0.000549388	UP
juliae10116	27.8654	1.91741	0.479966	3.99489	6.47246e-05	0.000600546	UP
juliae10120	5823.13	1.04952	0.187602	5.5944	2.2139e-08	5.32422e-07	UP
juliae10122	9.22769	-1.25608	1.5058	-0.83416	0.404191	0.618912	DOWN
juliae10124	40.5297	-2.37058	0.428151	-5.5368	3.08054e-08	7.13726e-07	DOWN
juliae10131	16.7778	-2.72461	0.938515	-2.90311	0.00369482	0.0183284	DOWN
juliae10133	260.6	1.09448	0.185224	5.90895	3.44296e-09	9.95061e-08	UP
juliae10136	1144.47	1.06363	0.293065	3.62931	0.000284176	0.00214405	UP
juliae10140	14.6616	3.42897	1.00558	3.40992	0.000649811	0.00430261	UP
juliae10141	532.66	0.992765	0.493648	2.01108	0.0443171	0.13203	UP
juliae10142	1441.44	0.875356	0.177577	4.92945	8.24598e-07	1.3261e-05	UP
juliae10143	230.187	-1.77408	0.385109	-4.60669	4.0913e-06	5.46546e-05	DOWN
juliae10144	3354.2	-3.62676	0.453641	-7.99478	1.29801e-15	1.46392e-13	DOWN
juliae10147	27584.7	1.29552	0.239788	5.40275	6.5628e-08	1.40445e-06	UP
juliae10152	30.3062	-1.07238	0.708606	-1.51336	0.130188	0.290286	DOWN
juliae10153	12.0243	2.90597	0.681883	4.26169	2.02885e-05	0.000221189	UP
juliae10156	93.8706	1.51807	0.981263	1.54705	0.121851	0.276567	UP
juliae10165	99.538	1.49748	0.412858	3.6271	0.000286622	0.00215918	UP
juliae10168	74.3918	-1.53055	0.314836	-4.86142	1.16545e-06	1.80654e-05	DOWN
juliae10171	19.7001	-0.892603	0.705181	-1.26578	0.205592	0.399144	DOWN
juliae10172	129.229	-0.801348	0.626337	-1.27942	0.200749	0.392576	DOWN
juliae10173	88.5794	-0.925729	0.238601	-3.87982	0.000104533	0.000913339	DOWN
juliae10174	116.228	-2.88293	0.336137	-8.57663	9.76941e-18	1.59762e-15	DOWN
juliae10178	14.1109	-3.57143	0.831014	-4.29768	1.72596e-05	0.000192008	DOWN
juliae10179	32.3272	-3.63057	0.947533	-3.83161	0.000127309	0.00108199	DOWN
juliae10180	2254.77	-1.32272	0.203901	-6.48705	8.75348e-11	3.8258e-09	DOWN
juliae10182	17.2862	1.89685	1.00018	1.89651	0.0578924	0.159935	UP
juliae10187	15.2558	-5.7962	1.2863	-4.50611	6.60256e-06	8.31101e-05	DOWN
juliae10194	14.9643	0.978116	0.553552	1.76698	0.077231	0.197805	UP
juliae10203	46.0562	-5.42909	0.803355	-6.75803	1.39885e-11	7.50028e-10	DOWN
juliae10204	92.6459	-0.892136	0.319205	-2.79487	0.00519206	0.0241615	DOWN
juliae10205	480.041	-0.829426	0.515175	-1.60999	0.107401	0.252618	DOWN
juliae10210	99.4539	-1.16022	0.468627	-2.47577	0.0132948	0.0513839	DOWN
juliae10216	65.6809	-1.7061	0.541481	-3.1508	0.00162825	0.00928322	DOWN
juliae10217	17.367	-2.37953	0.585353	-4.06512	4.80088e-05	0.000466167	DOWN
juliae10223	14.5948	-0.94574	0.723078	-1.30794	0.190895	0.37915	DOWN
juliae10226	6830.99	0.831534	0.457211	1.81871	0.0689556	0.181919	UP
juliae10236	6.05985	-1.61394	0.787658	-2.04903	0.0404589	0.122866	DOWN
juliae10237	144.485	-1.02407	0.621314	-1.64823	0.099306	0.238763	DOWN
juliae10239	2718.73	1.43801	0.614875	2.33871	0.0193506	0.0695172	UP
juliae10242	162.401	-1.19077	0.591288	-2.01386	0.0440245	0.131297	DOWN
juliae10249	29.8211	2.34261	0.679643	3.44682	0.000567226	0.00384234	UP
juliae10252	290.808	-1.38467	0.213893	-6.47367	9.5653e-11	4.12548e-09	DOWN
juliae10254	2083.62	-0.939882	0.535857	-1.75398	0.0794343	0.201891	DOWN
juliae10260	29.4261	-0.944386	0.907522	-1.04062	0.298052	0.512259	DOWN
juliae10261	30.0949	-1.45767	0.623312	-2.33858	0.0193571	0.0695213	DOWN
juliae10267	59.5376	-1.27406	0.44869	-2.83951	0.00451822	0.0215679	DOWN
juliae10268	913.263	1.18119	0.268289	4.40266	1.0693e-05	0.000126792	UP
juliae10269	31.3885	-2.2325	0.678809	-3.28885	0.00100597	0.00620791	DOWN
juliae10271	162.356	-1.38508	0.24117	-5.74319	9.29095e-09	2.42132e-07	DOWN
juliae10272	159.475	-1.66239	0.35786	-4.64536	3.39491e-06	4.63617e-05	DOWN
juliae10273	21.0115	-1.93544	0.706777	-2.7384	0.00617386	0.0278199	DOWN
juliae10275	9.21992	-6.47886	1.96521	-3.29678	0.000977996	0.00605241	DOWN
juliae10276	6.46951	-5.96782	1.40462	-4.24871	2.15005e-05	0.000232594	DOWN
juliae10278	969.029	-2.51756	0.407958	-6.17112	6.78066e-10	2.35928e-08	DOWN
juliae10281	8.71265	-1.73753	1.23553	-1.4063	0.159634	0.334909	DOWN
juliae10285	114.981	-1.86031	0.333619	-5.57616	2.45892e-08	5.86317e-07	DOWN
juliae10296	262.159	-0.855084	0.240902	-3.54951	0.000385954	0.00277231	DOWN
juliae10304	45.8189	-0.885167	0.439005	-2.0163	0.0437682	0.130652	DOWN
juliae10308	9.76597	-1.33656	0.811745	-1.64653	0.0996542	0.239258	DOWN
juliae10309	150.94	-2.29256	0.429762	-5.33448	9.58168e-08	1.95865e-06	DOWN
juliae10310	198.136	-2.61876	0.478433	-5.47363	4.409e-08	9.78758e-07	DOWN
juliae10315	5.54983	-1.08901	0.962486	-1.13146	0.257862	0.46673	DOWN
juliae10316	57.8342	3.07766	0.324829	9.4747	2.67517e-21	8.20273e-19	UP
juliae10321	49.8635	-4.66098	1.00825	-4.62286	3.7848e-06	5.11522e-05	DOWN
juliae10322	22.0698	-7.73901	1.23299	-6.27662	3.46016e-10	1.30331e-08	DOWN
juliae10326	10.7067	1.19698	0.917064	1.30523	0.191815	0.380463	UP
juliae10328	24.6555	1.31521	0.878254	1.49753	0.134255	0.296492	UP
juliae10330	78.0521	3.48998	0.551313	6.3303	2.4468e-10	9.50814e-09	UP
juliae10332	101.412	-0.9887	0.372865	-2.65163	0.00801036	0.0343251	DOWN
juliae10334	86.0703	-2.48413	0.500972	-4.95863	7.09936e-07	1.16292e-05	DOWN
juliae10341	4683.56	1.08112	0.146878	7.36062	1.83054e-13	1.39776e-11	UP
juliae10344	81.149	-0.97074	0.379766	-2.55615	0.0105837	0.0429119	DOWN
juliae10346	334.834	-2.26246	0.33997	-6.65488	2.8354e-11	1.39804e-09	DOWN
juliae10347	58.6432	-3.73263	0.502267	-7.43157	1.07317e-13	8.66664e-12	DOWN
juliae10348	20.8804	-2.6157	0.595149	-4.39504	1.10753e-05	0.00013085	DOWN
juliae10355	551.54	1.4052	0.252141	5.57308	2.50271e-08	5.93872e-07	UP
juliae10358	4.43946	-1.85752	0.929316	-1.9988	0.0456296	0.134814	DOWN
juliae10359	115.337	-1.3663	0.245133	-5.57374	2.49334e-08	5.92365e-07	DOWN
juliae10360	1641.54	1.96581	1.39003	1.41422	0.157298	0.33122	UP
juliae10363	427.003	0.931497	0.476843	1.95347	0.0507643	0.145546	UP
juliae10371	945.315	-1.77326	0.303273	-5.84708	5.00268e-09	1.39055e-07	DOWN
juliae10373	6.67141	-1.50652	1.12104	-1.34385	0.178996	0.362724	DOWN
juliae10374	5.04181	-1.21708	0.937625	-1.29804	0.194273	0.383773	DOWN
juliae10384	795.812	0.820816	0.346224	2.37076	0.0177514	0.064804	UP
juliae10389	81.5093	-2.51943	0.605614	-4.16012	3.18083e-05	0.000326809	DOWN
juliae10391	32.142	1.41577	0.642396	2.2039	0.0275315	0.0913559	UP
juliae10397	77.5829	-1.21785	0.768573	-1.58456	0.113067	0.261715	DOWN
juliae10399	218.432	-1.51074	0.384277	-3.93137	8.44632e-05	0.000753412	DOWN
juliae10400	132.133	-2.61185	0.640416	-4.07836	4.53541e-05	0.000444348	DOWN
juliae10408	21.1299	-1.54766	0.592976	-2.60998	0.00905469	0.037919	DOWN
juliae10409	8.11277	-1.7037	0.687706	-2.47737	0.0132356	0.0512096	DOWN
juliae10411	45.5557	1.56791	0.624334	2.51134	0.0120275	0.0473192	UP
juliae10415	34.7748	-2.89518	0.853357	-3.39269	0.000692089	0.00452719	DOWN
juliae10416	415.247	0.932185	0.275203	3.38727	0.000705922	0.00460233	UP
juliae10418	60.6773	-1.10738	0.263487	-4.2028	2.63633e-05	0.000277401	DOWN
juliae10429	63.5782	0.816107	0.303059	2.69289	0.00708347	0.0312023	UP
juliae10438	125.691	-1.14678	0.251933	-4.55194	5.3153e-06	6.86562e-05	DOWN
juliae10439	1105.41	-4.07141	0.277592	-14.6669	1.05009e-48	1.03035e-44	DOWN
juliae10446	16.4691	-1.31683	0.823074	-1.59989	0.109624	0.256529	DOWN
juliae10452	1635.01	1.31038	0.154033	8.50715	1.78263e-17	2.69095e-15	UP
juliae10453	103.504	-2.96525	0.651714	-4.54992	5.36663e-06	6.91949e-05	DOWN
juliae10454	48.5912	-1.01433	1.04932	-0.966658	0.333715	0.548592	DOWN
juliae10455	81.0079	-1.34	0.415923	-3.22175	0.00127412	0.00757445	DOWN
juliae10456	126.415	-1.1997	0.341862	-3.5093	0.000449287	0.00315675	DOWN
juliae10457	99.0259	1.70858	0.463802	3.68386	0.000229732	0.00178899	UP
juliae10459	64.5698	-1.91912	0.637603	-3.0099	0.00261334	0.0137602	DOWN
juliae10460	104.237	-2.64676	0.911423	-2.90399	0.00368444	0.0182861	DOWN
juliae10464	391.526	1.27273	0.761108	1.6722	0.0944844	0.230359	UP
juliae10466	90.5531	-1.00318	0.4285	-2.34114	0.0192248	0.0691725	DOWN
juliae10467	327.09	-3.80078	0.408359	-9.30746	1.30928e-20	3.72366e-18	DOWN
juliae10471	146.296	-2.33861	0.544303	-4.29651	1.73505e-05	0.000192692	DOWN
juliae10472	95.0512	0.865843	0.312201	2.77335	0.00554832	0.0254631	UP
juliae10479	1357.8	-1.39005	0.282397	-4.92231	8.55269e-07	1.37011e-05	DOWN
juliae10481	201.716	-2.20765	0.485255	-4.54947	5.37801e-06	6.92508e-05	DOWN
juliae10484	13.284	-1.09997	0.588929	-1.86775	0.0617966	0.167871	DOWN
juliae10485	22.8986	3.41967	0.741563	4.61143	3.99909e-06	5.36419e-05	UP
juliae10488	12.3713	-3.28532	0.800926	-4.1019	4.09771e-05	0.00040654	DOWN
juliae10489	338.605	0.802236	0.263401	3.04568	0.00232154	0.0124782	UP
juliae10490	14.0172	-2.06628	0.592814	-3.48554	0.000491146	0.00340213	DOWN
juliae10493	490.829	0.946233	0.230138	4.11159	3.92951e-05	0.000392346	UP
juliae10498	106.049	-2.07444	0.344418	-6.02302	1.71187e-09	5.375e-08	DOWN
juliae10499	155.329	0.856552	0.345502	2.47915	0.0131695	0.050987	UP
juliae10509	140.182	-0.895796	0.225617	-3.97043	7.1743e-05	0.000653614	DOWN
juliae10520	30.4171	-1.02537	0.614794	-1.66782	0.0953518	0.23184	DOWN
juliae10522	21.717	-7.71629	1.47267	-5.23967	1.60864e-07	3.11628e-06	DOWN
juliae10523	19.5264	-5.47157	1.08705	-5.03342	4.81809e-07	8.17908e-06	DOWN
juliae10527	37.2068	-1.98588	0.498531	-3.98346	6.79185e-05	0.00062545	DOWN
juliae10528	219.803	-0.808933	0.357274	-2.26418	0.0235629	0.0813366	DOWN
juliae10531	8.40987	1.16444	0.621139	1.87469	0.060836	0.165957	UP
juliae10534	15.963	-1.69228	1.19017	-1.42188	0.155062	0.328079	DOWN
juliae10536	7.01988	2.20435	0.882318	2.49837	0.0124768	0.0488126	UP
juliae10537	23.2458	-4.19572	0.871438	-4.81471	1.47412e-06	2.20176e-05	DOWN
juliae10541	11.4229	3.83234	0.853703	4.48909	7.15295e-06	8.89837e-05	UP
juliae10542	176.491	1.44452	0.291334	4.9583	7.11138e-07	1.16392e-05	UP
juliae10543	5.12779	-4.26716	1.36519	-3.12568	0.00177394	0.00997756	DOWN
juliae10544	1320.84	1.01476	0.368651	2.75265	0.0059116	0.0268415	UP
juliae10545	372.904	-1.66839	0.462405	-3.60807	0.000308488	0.00229483	DOWN
juliae10546	100.223	2.20211	0.65592	3.35728	0.000787119	0.00504785	UP
juliae10549	9.48026	-1.56727	0.693461	-2.26006	0.0238172	0.0819407	DOWN
juliae10550	79.666	-1.32273	0.415925	-3.18021	0.00147168	0.00853941	DOWN
juliae10551	38.1209	-5.31625	0.826987	-6.42845	1.28914e-10	5.38256e-09	DOWN
juliae10553	64.2696	0.965177	0.965463	0.999704	0.317454	0.532136	UP
juliae10554	152.94	2.57859	0.393877	6.54669	5.88267e-11	2.68469e-09	UP
juliae10556	21.4263	-1.76233	0.454915	-3.87397	0.000107079	0.000932258	DOWN
juliae10558	40.7176	-1.7631	0.646453	-2.72735	0.00638455	0.028592	DOWN
juliae10564	57.8405	-0.833048	0.616559	-1.35112	0.176656	0.359618	DOWN
juliae10567	37.1493	-0.988142	0.452658	-2.18298	0.0290374	0.0953689	DOWN
juliae10575	35.8313	-1.90047	0.969658	-1.95994	0.0500033	0.143881	DOWN
juliae10577	136.2	1.32451	0.909433	1.45641	0.14528	0.313357	UP
juliae10578	39.5662	0.953944	0.602788	1.58255	0.113523	0.262496	UP
juliae10581	61.2066	1.04081	0.896017	1.1616	0.245399	0.451686	UP
juliae10582	98.9217	-2.23908	0.453215	-4.94043	7.79495e-07	1.26107e-05	DOWN
juliae10587	45.1079	-7.37114	1.23081	-5.98884	2.11343e-09	6.50063e-08	DOWN
juliae10589	72.0155	-1.27485	0.364521	-3.49733	0.00046994	0.00328072	DOWN
juliae10590	7.92344	-0.926496	0.623226	-1.48661	0.137117	0.301084	DOWN
juliae10591	98.5465	-1.34067	0.384546	-3.48636	0.000489646	0.00339414	DOWN
juliae10608	2098.21	-0.950237	0.187941	-5.05604	4.28053e-07	7.39304e-06	DOWN
juliae10609	78.5196	-0.957439	0.454925	-2.10461	0.0353253	0.110535	DOWN
juliae10620	142.313	-0.851816	0.351421	-2.42392	0.015354	0.0576221	DOWN
juliae10623	12.5138	-1.84411	0.629756	-2.9283	0.00340824	0.0170838	DOWN
juliae10628	4.279	-0.913005	0.989241	-0.922935	0.356041	0.572224	DOWN
juliae10629	66.8832	-0.80127	0.585517	-1.36848	0.171161	0.351972	DOWN
juliae10637	94.9226	-1.00995	0.254096	-3.97468	7.04734e-05	0.000645343	DOWN
juliae10640	1041.17	-1.92461	0.359989	-5.34631	8.97639e-08	1.84068e-06	DOWN
juliae10642	62.092	1.3911	0.357279	3.89361	9.87642e-05	0.000869125	UP
juliae10645	28.2738	-1.07146	0.392596	-2.72917	0.00634949	0.0284675	DOWN
juliae10649	53.7552	2.40249	0.677787	3.54462	0.000393186	0.00281807	UP
juliae10650	18.4492	-7.48238	1.21771	-6.14465	8.01418e-10	2.71624e-08	DOWN
juliae10654	140.52	-2.42644	0.493552	-4.91628	8.82033e-07	1.40838e-05	DOWN
juliae10656	5.11398	-4.84897	1.32355	-3.66361	0.00024869	0.00191384	DOWN
[truncated: 2,691 more rows]

## Sheet: TableS7
Table S7 Statistical results of differentially expressed transcription factors (TFs)
TFs classfication	Count
ERF	34
bHLH	31
MYB	29
NAC	27
WRKY	27
HD-ZIP	25
bZIP	19
G2-like	11
TALE	11
TCP	10
GRAS	9
ARF	8
C2H2	8
GATA	8
GRF	8
Dof	7
MADS-box	7
ZF-HD	7
HSF	6
SBP	6
AP2	5
LBD	4
C3H	3
HB-other	3
NF-YB	3
SRS	3
Trihelix	3
YABBY	3
B3	2
CPP	2
NF-YC	2
RAV	2
BBR-BPC	1
DBB	1
E2F/DP	1
EIL	1
NF-YA	1
Nin-like	1
S1Fa-like	1
WOX	1

## Sheet: TableS8
Table S8 GO pathway analysis of DEGs
id	num	pvalue	per	ratio	class	ID	Description	Pvalue	Qvalue	fg_num	bg_num
GO:0071944 cell periphery	624	2.07452e-28	35.515	0.23	Cellular Component	GO:0071944	cell periphery	2.07452e-28	1.29035e-25	624	2713
GO:0005618 cell wall	146	1.92995e-20	8.31	0.337	Cellular Component	GO:0005618	cell wall	1.92995e-20	5.11597e-18	146	433
GO:0030312 external encapsulating structure	146	2.46751e-20	8.31	0.336	Cellular Component	GO:0030312	external encapsulating structure	2.46751e-20	5.11597e-18	146	434
GO:0005886 plasma membrane	505	1.85607e-15	28.742	0.215	Cellular Component	GO:0005886	plasma membrane	1.85607e-15	2.31423e-13	505	2349
GO:0009505 plant-type cell wall	77	1.86031e-15	4.382	0.395	Cellular Component	GO:0009505	plant-type cell wall	1.86031e-15	2.31423e-13	77	195
GO:0071554 cell wall organization or biogenesis	118	4.10138e-15	6.473	0.334	Biological Process	GO:0071554	cell wall organization or biogenesis	4.10138e-15	2.01788e-11	118	353
GO:0031225 anchored component of membrane	59	8.22349e-13	3.358	0.407	Cellular Component	GO:0031225	anchored component of membrane	8.22349e-13	8.52502e-11	59	145
GO:0046658 anchored component of plasma membrane	53	2.54711e-12	3.017	0.421	Cellular Component	GO:0046658	anchored component of plasma membrane	2.54711e-12	2.26329e-10	53	126
GO:0071669 plant-type cell wall organization or biogenesis	76	1.08952e-12	4.169	0.371	Biological Process	GO:0071669	plant-type cell wall organization or biogenesis	1.08952e-12	2.68023e-09	76	205
GO:0001071 nucleic acid binding transcription factor activity	272	1.14715e-10	16.832	0.241	Molecular Function	GO:0001071	nucleic acid binding transcription factor activity	1.14715e-10	7.58268e-08	272	1130
GO:0003700 transcription factor activity, sequence-specific DNA binding	272	1.14715e-10	16.832	0.241	Molecular Function	GO:0003700	transcription factor activity, sequence-specific DNA binding	1.14715e-10	7.58268e-08	272	1130
GO:0005871 kinesin complex	28	2.06348e-09	1.594	0.509	Cellular Component	GO:0005871	kinesin complex	2.06348e-09	1.60435e-07	28	55
GO:0003777 microtubule motor activity	28	2.95915e-09	1.733	0.528	Molecular Function	GO:0003777	microtubule motor activity	2.95915e-09	1.304e-06	28	53
GO:0045229 external encapsulating structure organization	68	1.33655e-09	3.73	0.34	Biological Process	GO:0045229	external encapsulating structure organization	1.33655e-09	2.19195e-06	68	200
GO:0048046 apoplast	64	3.72993e-08	3.643	0.312	Cellular Component	GO:0048046	apoplast	3.72993e-08	2.49366e-06	64	205
GO:0005875 microtubule associated complex	36	4.00911e-08	2.049	0.4	Cellular Component	GO:0005875	microtubule associated complex	4.00911e-08	2.49366e-06	36	90
GO:0009664 plant-type cell wall organization	43	2.74844e-09	2.359	0.41	Biological Process	GO:0009664	plant-type cell wall organization	2.74844e-09	3.16192e-06	43	105
GO:0071555 cell wall organization	59	3.21333e-09	3.236	0.353	Biological Process	GO:0071555	cell wall organization	3.21333e-09	3.16192e-06	59	167
GO:0010143 cutin biosynthetic process	15	4.02572e-09	0.823	0.789	Biological Process	GO:0010143	cutin biosynthetic process	4.02572e-09	3.30109e-06	15	19
GO:0009277 fungal-type cell wall	19	6.13427e-08	1.081	0.576	Cellular Component	GO:0009277	fungal-type cell wall	6.13427e-08	3.46865e-06	19	33
GO:0019199 transmembrane receptor protein kinase activity	55	2.82713e-08	3.403	0.353	Molecular Function	GO:0019199	transmembrane receptor protein kinase activity	2.82713e-08	9.09685e-06	55	156
GO:0099600 transmembrane receptor activity	65	3.88723e-08	4.022	0.328	Molecular Function	GO:0099600	transmembrane receptor activity	3.88723e-08	9.09685e-06	65	198
GO:0004888 transmembrane signaling receptor activity	63	4.12868e-08	3.899	0.332	Molecular Function	GO:0004888	transmembrane signaling receptor activity	4.12868e-08	9.09685e-06	63	190
GO:0004675 transmembrane receptor protein serine/threonine kinase activity	51	1.26318e-07	3.156	0.349	Molecular Function	GO:0004675	transmembrane receptor protein serine/threonine kinase activity	1.26318e-07	2.3856e-05	51	146
GO:0005874 microtubule	37	6.57864e-07	2.106	0.359	Cellular Component	GO:0005874	microtubule	6.57864e-07	3.40993e-05	37	103
GO:0016705 oxidoreductase activity, acting on paired donors, with incorporation or reduction of molecular oxygen	47	3.40937e-07	2.908	0.351	Molecular Function	GO:0016705	oxidoreductase activity, acting on paired donors, with incorporation or reduction of molecular oxygen	3.40937e-07	5.63398e-05	47	134
GO:0003774 motor activity	31	6.07311e-07	1.918	0.413	Molecular Function	GO:0003774	motor activity	6.07311e-07	8.92072e-05	31	75
GO:0004871 signal transducer activity	82	7.65152e-07	5.074	0.285	Molecular Function	GO:0004871	signal transducer activity	7.65152e-07	0.000101153	82	288
GO:0004497 monooxygenase activity	39	8.46086e-07	2.413	0.368	Molecular Function	GO:0004497	monooxygenase activity	8.46086e-07	0.000101684	39	106
GO:0042546 cell wall biogenesis	52	1.87922e-07	2.852	0.335	Biological Process	GO:0042546	cell wall biogenesis	1.87922e-07	0.000121793	52	155
GO:0019748 secondary metabolic process	74	1.98038e-07	4.059	0.296	Biological Process	GO:0019748	secondary metabolic process	1.98038e-07	0.000121793	74	250
GO:0099402 plant organ development	203	2.7114e-07	11.135	0.23	Biological Process	GO:0099402	plant organ development	2.7114e-07	0.000148223	203	883
GO:0044550 secondary metabolite biosynthetic process	55	3.26452e-07	3.017	0.324	Biological Process	GO:0044550	secondary metabolite biosynthetic process	3.26452e-07	0.000160614	55	170
GO:0030445 yeast-form cell wall	11	3.51504e-06	0.626	0.688	Cellular Component	GO:0030445	yeast-form cell wall	3.51504e-06	0.000168181	11	16
GO:0060089 molecular transducer activity	74	2.29611e-06	4.579	0.286	Molecular Function	GO:0060089	molecular transducer activity	2.29611e-06	0.000252954	74	259
GO:0080167 response to karrikin	39	5.87715e-07	2.139	0.364	Biological Process	GO:0080167	response to karrikin	5.87715e-07	0.000262869	39	107
GO:0038023 signaling receptor activity	65	2.74518e-06	4.022	0.295	Molecular Function	GO:0038023	signaling receptor activity	2.74518e-06	0.000279164	65	220
GO:0010087 phloem or xylem histogenesis	39	7.73841e-07	2.139	0.361	Biological Process	GO:0010087	phloem or xylem histogenesis	7.73841e-07	0.000317275	39	108
GO:0031226 intrinsic component of plasma membrane	90	7.56586e-06	5.122	0.249	Cellular Component	GO:0031226	intrinsic component of plasma membrane	7.56586e-06	0.000336141	90	362
GO:0030446 hyphal cell wall	9	9.59244e-06	0.512	0.75	Cellular Component	GO:0030446	hyphal cell wall	9.59244e-06	0.000397767	9	12
GO:0004872 receptor activity	67	5.41521e-06	4.146	0.288	Molecular Function	GO:0004872	receptor activity	5.41521e-06	0.000511351	67	233
GO:0015630 microtubule cytoskeleton	76	1.68545e-05	4.326	0.254	Cellular Component	GO:0015630	microtubule cytoskeleton	1.68545e-05	0.000655217	76	299
GO:0090558 plant epidermis development	63	1.93908e-06	3.456	0.294	Biological Process	GO:0090558	plant epidermis development	1.93908e-06	0.000733868	63	214
GO:0048367 shoot system development	177	3.39838e-06	9.709	0.228	Biological Process	GO:0048367	shoot system development	3.39838e-06	0.00113241	177	778
GO:0009832 plant-type cell wall biogenesis	41	3.45247e-06	2.249	0.336	Biological Process	GO:0009832	plant-type cell wall biogenesis	3.45247e-06	0.00113241	41	122
GO:0030981 cortical microtubule cytoskeleton	13	3.46342e-05	0.74	0.52	Cellular Component	GO:0030981	cortical microtubule cytoskeleton	3.46342e-05	0.0012672	13	25
GO:0055028 cortical microtubule	12	3.74613e-05	0.683	0.545	Cellular Component	GO:0055028	cortical microtubule	3.74613e-05	0.00127198	12	22
GO:0009506 plasmodesma	138	4.08997e-05	7.854	0.219	Cellular Component	GO:0009506	plasmodesma	4.08997e-05	0.00127198	138	629
GO:0055044 symplast	138	4.08997e-05	7.854	0.219	Cellular Component	GO:0055044	symplast	4.08997e-05	0.00127198	138	629
GO:0010065 primary meristem tissue development	11	5.17813e-06	0.603	0.688	Biological Process	GO:0010065	primary meristem tissue development	5.17813e-06	0.00159227	11	16
GO:0099513 polymeric cytoskeletal fiber	38	6.06143e-05	2.163	0.299	Cellular Component	GO:0099513	polymeric cytoskeletal fiber	6.06143e-05	0.00179534	38	127
GO:0090447 glycerol-3-phosphate 2-O-acyltransferase activity	6	2.48148e-05	0.371	1	Molecular Function	GO:0090447	glycerol-3-phosphate 2-O-acyltransferase activity	2.48148e-05	0.00211206	6	6
GO:0016709 oxidoreductase activity, acting on paired donors, with incorporation or reduction of molecular oxygen, NAD(P)H as one donor, and incorporation of one atom of oxygen	26	2.56268e-05	1.609	0.382	Molecular Function	GO:0016709	oxidoreductase activity, acting on paired donors, with incorporation or reduction of molecular oxygen, NAD(P)H as one donor, and incorporation of one atom of oxygen	2.56268e-05	0.00211206	26	68
GO:0008574 ATP-dependent microtubule motor activity, plus-end-directed	10	2.71596e-05	0.619	0.667	Molecular Function	GO:0008574	ATP-dependent microtubule motor activity, plus-end-directed	2.71596e-05	0.00211206	10	15
GO:0008017 microtubule binding	34	2.96357e-05	2.104	0.34	Molecular Function	GO:0008017	microtubule binding	2.96357e-05	0.00217658	34	100
GO:0009725 response to hormone	301	8.01133e-06	16.511	0.207	Biological Process	GO:0009725	response to hormone	8.01133e-06	0.00230253	301	1452
GO:0001101 response to acid chemical	233	8.4239e-06	12.781	0.215	Biological Process	GO:0001101	response to acid chemical	8.4239e-06	0.00230253	233	1085
GO:0016758 transferase activity, transferring hexosyl groups	66	4.0997e-05	4.084	0.273	Molecular Function	GO:0016758	transferase activity, transferring hexosyl groups	4.0997e-05	0.00285253	66	242
GO:0009524 phragmoplast	19	0.000105614	1.081	0.388	Cellular Component	GO:0009524	phragmoplast	0.000105614	0.002986	19	49
GO:0000271 polysaccharide biosynthetic process	46	1.19311e-05	2.523	0.309	Biological Process	GO:0000271	polysaccharide biosynthetic process	1.19311e-05	0.00308953	46	149
GO:0016020 membrane	740	0.000115967	42.117	0.177	Cellular Component	GO:0016020	membrane	0.000115967	0.00313614	740	4178
GO:0005576 extracellular region	118	0.000127555	6.716	0.22	Cellular Component	GO:0005576	extracellular region	0.000127555	0.0033058	118	536
GO:0010016 shoot system morphogenesis	54	1.34972e-05	2.962	0.292	Biological Process	GO:0010016	shoot system morphogenesis	1.34972e-05	0.00332032	54	185
GO:0004672 protein kinase activity	133	5.30556e-05	8.23	0.233	Molecular Function	GO:0004672	protein kinase activity	5.30556e-05	0.00350698	133	570
GO:0005911 cell-cell junction	141	0.000158611	8.025	0.213	Cellular Component	GO:0005911	cell-cell junction	0.000158611	0.00394625	141	663
GO:0004674 protein serine/threonine kinase activity	116	7.06228e-05	7.178	0.238	Molecular Function	GO:0004674	protein serine/threonine kinase activity	7.06228e-05	0.0042158	116	488
GO:0008236 serine-type peptidase activity	24	7.48938e-05	1.485	0.375	Molecular Function	GO:0008236	serine-type peptidase activity	7.48938e-05	0.0042158	24	64
GO:0017171 serine hydrolase activity	24	7.48938e-05	1.485	0.375	Molecular Function	GO:0017171	serine hydrolase activity	7.48938e-05	0.0042158	24	64
GO:0046910 pectinesterase inhibitor activity	16	7.65349e-05	0.99	0.457	Molecular Function	GO:0046910	pectinesterase inhibitor activity	7.65349e-05	0.0042158	16	35
GO:0090626 plant epidermis morphogenesis	31	1.82245e-05	1.7	0.352	Biological Process	GO:0090626	plant epidermis morphogenesis	1.82245e-05	0.00426974	31	88
GO:0043622 cortical microtubule organization	21	1.99597e-05	1.152	0.42	Biological Process	GO:0043622	cortical microtubule organization	1.99597e-05	0.00446372	21	50
GO:0010374 stomatal complex development	19	3.08515e-05	1.042	0.432	Biological Process	GO:0010374	stomatal complex development	3.08515e-05	0.00659953	19	44
GO:0048825 cotyledon development	20	3.60293e-05	1.097	0.417	Biological Process	GO:0048825	cotyledon development	3.60293e-05	0.00738601	20	48
GO:0050502 cis-zeatin O-beta-D-glucosyltransferase activity	6	0.000148321	0.371	0.857	Molecular Function	GO:0050502	cis-zeatin O-beta-D-glucosyltransferase activity	0.000148321	0.00784323	6	7
GO:0046527 glucosyltransferase activity	40	0.000172002	2.475	0.299	Molecular Function	GO:0046527	glucosyltransferase activity	0.000172002	0.00874565	40	134
GO:0022622 root system development	104	4.50483e-05	5.705	0.24	Biological Process	GO:0022622	root system development	4.50483e-05	0.0088655	104	434
GO:0051213 dioxygenase activity	22	0.000216005	1.361	0.367	Molecular Function	GO:0051213	dioxygenase activity	0.000216005	0.0105762	22	60
GO:0009414 response to water deprivation	84	5.68365e-05	4.608	0.249	Biological Process	GO:0009414	response to water deprivation	5.68365e-05	0.0107552	84	337
GO:0030054 cell junction	142	0.000460654	8.082	0.208	Cellular Component	GO:0030054	cell junction	0.000460654	0.0110203	142	684
GO:0016757 transferase activity, transferring glycosyl groups	71	0.000253341	4.394	0.254	Molecular Function	GO:0016757	transferase activity, transferring glycosyl groups	0.000253341	0.0119613	71	280
GO:0090627 plant epidermal cell differentiation	36	7.44129e-05	1.975	0.313	Biological Process	GO:0090627	plant epidermal cell differentiation	7.44129e-05	0.0133132	36	115
GO:0007178 transmembrane receptor protein serine/threonine kinase signaling pathway	51	7.5766e-05	2.798	0.28	Biological Process	GO:0007178	transmembrane receptor protein serine/threonine kinase signaling pathway	7.5766e-05	0.0133132	51	182
GO:0052689 carboxylic ester hydrolase activity	33	0.00032053	2.042	0.308	Molecular Function	GO:0052689	carboxylic ester hydrolase activity	0.00032053	0.0146117	33	107
GO:0009415 response to water	84	8.83443e-05	4.608	0.246	Biological Process	GO:0009415	response to water	8.83443e-05	0.0146733	84	341
GO:0010817 regulation of hormone levels	86	8.94712e-05	4.717	0.245	Biological Process	GO:0010817	regulation of hormone levels	8.94712e-05	0.0146733	86	351
GO:0005976 polysaccharide metabolic process	64	0.000101439	3.511	0.261	Biological Process	GO:0005976	polysaccharide metabolic process	0.000101439	0.0156087	64	245
GO:0007017 microtubule-based process	69	0.00010152	3.785	0.257	Biological Process	GO:0007017	microtubule-based process	0.00010152	0.0156087	69	269
GO:0009755 hormone-mediated signaling pathway	136	0.000111526	7.46	0.224	Biological Process	GO:0009755	hormone-mediated signaling pathway	0.000111526	0.0166276	136	608
GO:0016706 oxidoreductase activity, acting on paired donors, with incorporation or reduction of molecular oxygen, 2-oxoglutarate as one donor, and incorporation of one atom each of oxygen into both donors	17	0.000399088	1.052	0.395	Molecular Function	GO:0016706	oxidoreductase activity, acting on paired donors, with incorporation or reduction of molecular oxygen, 2-oxoglutarate as one donor, and incorporation of one atom each of oxygen into both donors	0.000399088	0.0175865	17	43
GO:0016491 oxidoreductase activity	163	0.000427778	10.087	0.217	Molecular Function	GO:0016491	oxidoreductase activity	0.000427778	0.0182427	163	752
GO:0071966 fungal-type cell wall polysaccharide metabolic process	5	0.000128248	0.274	1	Biological Process	GO:0071966	fungal-type cell wall polysaccharide metabolic process	0.000128248	0.0185583	5	5
GO:0009698 phenylpropanoid metabolic process	32	0.000142376	1.755	0.317	Biological Process	GO:0009698	phenylpropanoid metabolic process	0.000142376	0.0196413	32	101
GO:0048364 root development	101	0.000144235	5.54	0.234	Biological Process	GO:0048364	root development	0.000144235	0.0196413	101	431
GO:0031122 cytoplasmic microtubule organization	23	0.000150949	1.262	0.359	Biological Process	GO:0031122	cytoplasmic microtubule organization	0.000150949	0.0196413	23	64
GO:0048507 meristem development	65	0.000151701	3.566	0.257	Biological Process	GO:0048507	meristem development	0.000151701	0.0196413	65	253
GO:0044430 cytoskeletal part	86	0.000889419	4.895	0.221	Cellular Component	GO:0044430	cytoskeletal part	0.000889419	0.0204896	86	389
GO:0050403 trans-zeatin O-beta-D-glucosyltransferase activity	6	0.000506893	0.371	0.75	Molecular Function	GO:0050403	trans-zeatin O-beta-D-glucosyltransferase activity	0.000506893	0.020941	6	8
GO:0004252 serine-type endopeptidase activity	14	0.000553788	0.866	0.424	Molecular Function	GO:0004252	serine-type endopeptidase activity	0.000553788	0.0221851	14	33
GO:0009813 flavonoid biosynthetic process	27	0.000181053	1.481	0.333	Biological Process	GO:0009813	flavonoid biosynthetic process	0.000181053	0.0225053	27	81
GO:0010588 cotyledon vascular tissue pattern formation	9	0.000186449	0.494	0.6	Biological Process	GO:0010588	cotyledon vascular tissue pattern formation	0.000186449	0.0225053	9	15
GO:0010232 vascular transport	10	0.0001937	0.549	0.556	Biological Process	GO:0010232	vascular transport	0.0001937	0.0225053	10	18
GO:0010233 phloem transport	10	0.0001937	0.549	0.556	Biological Process	GO:0010233	phloem transport	0.0001937	0.0225053	10	18
GO:0009908 flower development	96	0.000196693	5.266	0.235	Biological Process	GO:0009908	flower development	0.000196693	0.0225053	96	409
GO:0007018 microtubule-based movement	29	0.000207301	1.591	0.322	Biological Process	GO:0007018	microtubule-based movement	0.000207301	0.02318	29	90
GO:0044036 cell wall macromolecule metabolic process	32	0.000213734	1.755	0.311	Biological Process	GO:0044036	cell wall macromolecule metabolic process	0.000213734	0.0233532	32	103
GO:0055114 oxidation-reduction process	196	0.000224033	10.752	0.209	Biological Process	GO:0055114	oxidation-reduction process	0.000224033	0.0233532	196	937
GO:0032350 regulation of hormone metabolic process	18	0.000228943	0.987	0.391	Biological Process	GO:0032350	regulation of hormone metabolic process	0.000228943	0.0233532	18	46
GO:0046885 regulation of hormone biosynthetic process	15	0.000232583	0.823	0.429	Biological Process	GO:0046885	regulation of hormone biosynthetic process	0.000232583	0.0233532	15	35
GO:0048508 embryonic meristem development	15	0.000232583	0.823	0.429	Biological Process	GO:0048508	embryonic meristem development	0.000232583	0.0233532	15	35
GO:0009733 response to auxin	77	0.000246795	4.224	0.244	Biological Process	GO:0009733	response to auxin	0.000246795	0.0242768	77	316
GO:0051273 beta-glucan metabolic process	20	0.000251649	1.097	0.37	Biological Process	GO:0051273	beta-glucan metabolic process	0.000251649	0.0242768	20	54
GO:0090567 reproductive shoot system development	97	0.000281347	5.321	0.232	Biological Process	GO:0090567	reproductive shoot system development	0.000281347	0.0266198	97	418
GO:0044459 plasma membrane part	115	0.00120834	6.545	0.209	Cellular Component	GO:0044459	plasma membrane part	0.00120834	0.0268424	115	550
GO:0016773 phosphotransferase activity, alcohol group as acceptor	146	0.000722121	9.035	0.218	Molecular Function	GO:0016773	phosphotransferase activity, alcohol group as acceptor	0.000722121	0.0280777	146	671
GO:0010333 terpene synthase activity	5	0.000748834	0.309	0.833	Molecular Function	GO:0010333	terpene synthase activity	0.000748834	0.0282127	5	6
GO:0080043 quercetin 3-O-glucosyltransferase activity	19	0.000789613	1.176	0.358	Molecular Function	GO:0080043	quercetin 3-O-glucosyltransferase activity	0.000789613	0.0282127	19	53
GO:0080044 quercetin 7-O-glucosyltransferase activity	19	0.000789613	1.176	0.358	Molecular Function	GO:0080044	quercetin 7-O-glucosyltransferase activity	0.000789613	0.0282127	19	53
GO:0051274 beta-glucan biosynthetic process	18	0.000313857	0.987	0.383	Biological Process	GO:0051274	beta-glucan biosynthetic process	0.000313857	0.0291354	18	47
GO:0090448 glucosinolate:proton symporter activity	4	0.000852512	0.248	1	Molecular Function	GO:0090448	glucosinolate:proton symporter activity	0.000852512	0.0296584	4	4
GO:0016413 O-acetyltransferase activity	15	0.000883767	0.928	0.395	Molecular Function	GO:0016413	O-acetyltransferase activity	0.000883767	0.0299574	15	38
GO:0001871 pattern binding	18	0.00101717	1.114	0.36	Molecular Function	GO:0001871	pattern binding	0.00101717	0.0323902	18	50
GO:0030247 polysaccharide binding	18	0.00101717	1.114	0.36	Molecular Function	GO:0030247	polysaccharide binding	0.00101717	0.0323902	18	50
GO:0015631 tubulin binding	34	0.00102904	2.104	0.288	Molecular Function	GO:0015631	tubulin binding	0.00102904	0.0323902	34	118
GO:0005856 cytoskeleton	95	0.00173433	5.407	0.213	Cellular Component	GO:0005856	cytoskeleton	0.00173433	0.0371984	95	446
GO:0048527 lateral root development	31	0.000410017	1.7	0.304	Biological Process	GO:0048527	lateral root development	0.000410017	0.0373571	31	102
GO:0071368 cellular response to cytokinin stimulus	22	0.000430248	1.207	0.344	Biological Process	GO:0071368	cellular response to cytokinin stimulus	0.000430248	0.0384877	22	64
GO:0071668 plant-type cell wall assembly	6	0.000439458	0.329	0.75	Biological Process	GO:0071668	plant-type cell wall assembly	0.000439458	0.0386095	6	8
GO:0044815 DNA packaging complex	7	0.00189711	0.398	0.538	Cellular Component	GO:0044815	DNA packaging complex	0.00189711	0.0393335	7	13
GO:0016301 kinase activity	153	0.00138418	9.468	0.213	Molecular Function	GO:0016301	kinase activity	0.00138418	0.0425554	153	718
GO:0010015 root morphogenesis	53	0.000505808	2.907	0.259	Biological Process	GO:0010015	root morphogenesis	0.000505808	0.0436592	53	205
GO:0032870 cellular response to hormone stimulus	158	0.000517786	8.667	0.212	Biological Process	GO:0032870	cellular response to hormone stimulus	0.000517786	0.0439225	158	746
GO:0043062 extracellular structure organization	69	0.000613591	3.785	0.242	Biological Process	GO:0043062	extracellular structure organization	0.000613591	0.0511672	69	285
GO:0010444 guard mother cell differentiation	7	0.000626021	0.384	0.636	Biological Process	GO:0010444	guard mother cell differentiation	0.000626021	0.0513338	7	11
GO:0048826 cotyledon morphogenesis	12	0.000657665	0.658	0.444	Biological Process	GO:0048826	cotyledon morphogenesis	0.000657665	0.052598	12	27
GO:0010068 protoderm histogenesis	5	0.000662821	0.274	0.833	Biological Process	GO:0010068	protoderm histogenesis	0.000662821	0.052598	5	6
GO:0009812 flavonoid metabolic process	31	0.000710755	1.7	0.295	Biological Process	GO:0009812	flavonoid metabolic process	0.000710755	0.0534005	31	105
GO:0016051 carbohydrate biosynthetic process	63	0.000738235	3.456	0.245	Biological Process	GO:0016051	carbohydrate biosynthetic process	0.000738235	0.0534005	63	257
GO:0006267 pre-replicative complex assembly involved in nuclear cell cycle DNA replication	4	0.000770617	0.219	1	Biological Process	GO:0006267	pre-replicative complex assembly involved in nuclear cell cycle DNA replication	0.000770617	0.0534005	4	4
GO:0034406 cell wall beta-glucan metabolic process	4	0.000770617	0.219	1	Biological Process	GO:0034406	cell wall beta-glucan metabolic process	0.000770617	0.0534005	4	4
GO:0036388 pre-replicative complex assembly	4	0.000770617	0.219	1	Biological Process	GO:0036388	pre-replicative complex assembly	0.000770617	0.0534005	4	4
GO:0051278 fungal-type cell wall polysaccharide biosynthetic process	4	0.000770617	0.219	1	Biological Process	GO:0051278	fungal-type cell wall polysaccharide biosynthetic process	0.000770617	0.0534005	4	4
GO:0090449 phloem glucosinolate loading	4	0.000770617	0.219	1	Biological Process	GO:0090449	phloem glucosinolate loading	0.000770617	0.0534005	4	4
GO:1901349 glucosinolate transport	4	0.000770617	0.219	1	Biological Process	GO:1901349	glucosinolate transport	0.000770617	0.0534005	4	4
GO:1902299 pre-replicative complex assembly involved in cell cycle DNA replication	4	0.000770617	0.219	1	Biological Process	GO:1902299	pre-replicative complex assembly involved in cell cycle DNA replication	0.000770617	0.0534005	4	4
GO:1901700 response to oxygen-containing compound	316	0.000806052	17.334	0.194	Biological Process	GO:1901700	response to oxygen-containing compound	0.000806052	0.0550802	316	1626
GO:0030198 extracellular matrix organization	68	0.000832301	3.73	0.24	Biological Process	GO:0030198	extracellular matrix organization	0.000832301	0.0560948	68	283
GO:0010088 phloem development	14	0.000866483	0.768	0.4	Biological Process	GO:0010088	phloem development	0.000866483	0.0576094	14	35
GO:0009741 response to brassinosteroid	25	0.000918014	1.371	0.312	Biological Process	GO:0009741	response to brassinosteroid	0.000918014	0.0602217	25	80
GO:0010051 xylem and phloem pattern formation	19	0.000969081	1.042	0.345	Biological Process	GO:0010051	xylem and phloem pattern formation	0.000969081	0.0616815	19	55
GO:0048528 post-embryonic root development	35	0.00097296	1.92	0.28	Biological Process	GO:0048528	post-embryonic root development	0.00097296	0.0616815	35	125
GO:0010103 stomatal complex morphogenesis	12	0.000977877	0.658	0.429	Biological Process	GO:0010103	stomatal complex morphogenesis	0.000977877	0.0616815	12	28
GO:0009734 auxin-activated signaling pathway	36	0.00103357	1.975	0.277	Biological Process	GO:0009734	auxin-activated signaling pathway	0.00103357	0.064369	36	130
GO:0070726 cell wall assembly	6	0.00113177	0.329	0.667	Biological Process	GO:0070726	cell wall assembly	0.00113177	0.0696041	6	9
GO:0008374 O-acyltransferase activity	22	0.00232367	1.361	0.314	Molecular Function	GO:0008374	O-acyltransferase activity	0.00232367	0.0698158	22	70
GO:0005881 cytoplasmic microtubule	13	0.00359362	0.74	0.351	Cellular Component	GO:0005881	cytoplasmic microtubule	0.00359362	0.0721043	13	37
GO:0009736 cytokinin-activated signaling pathway	20	0.00119904	1.097	0.333	Biological Process	GO:0009736	cytokinin-activated signaling pathway	0.00119904	0.0728305	20	60
GO:0051552 flavone metabolic process	8	0.00124964	0.439	0.533	Biological Process	GO:0051552	flavone metabolic process	0.00124964	0.0740748	8	15
GO:0051553 flavone biosynthetic process	8	0.00124964	0.439	0.533	Biological Process	GO:0051553	flavone biosynthetic process	0.00124964	0.0740748	8	15
GO:0009834 plant-type secondary cell wall biogenesis	17	0.00128886	0.933	0.354	Biological Process	GO:0009834	plant-type secondary cell wall biogenesis	0.00128886	0.0754901	17	48
GO:0005656 nuclear pre-replicative complex	3	0.00412751	0.171	1	Cellular Component	GO:0005656	nuclear pre-replicative complex	0.00412751	0.0771919	3	3
GO:0036387 pre-replicative complex	3	0.00412751	0.171	1	Cellular Component	GO:0036387	pre-replicative complex	0.00412751	0.0771919	3	3
GO:0009986 cell surface	28	0.00421949	1.594	0.264	Cellular Component	GO:0009986	cell surface	0.00421949	0.0771919	28	106
GO:0030599 pectinesterase activity	13	0.0026977	0.804	0.382	Molecular Function	GO:0030599	pectinesterase activity	0.0026977	0.078203	13	34
GO:0019187 beta-1,4-mannosyltransferase activity	6	0.00278029	0.371	0.6	Molecular Function	GO:0019187	beta-1,4-mannosyltransferase activity	0.00278029	0.078203	6	10
GO:0051753 mannan synthase activity	6	0.00278029	0.371	0.6	Molecular Function	GO:0051753	mannan synthase activity	0.00278029	0.078203	6	10
GO:0009886 post-embryonic morphogenesis	57	0.00135575	3.127	0.245	Biological Process	GO:0009886	post-embryonic morphogenesis	0.00135575	0.078474	57	233
GO:0044264 cellular polysaccharide metabolic process	50	0.00141515	2.743	0.251	Biological Process	GO:0044264	cellular polysaccharide metabolic process	0.00141515	0.0809599	50	199
GO:0010383 cell wall polysaccharide metabolic process	24	0.00146388	1.317	0.308	Biological Process	GO:0010383	cell wall polysaccharide metabolic process	0.00146388	0.082785	24	78
GO:0071365 cellular response to auxin stimulus	39	0.00158185	2.139	0.265	Biological Process	GO:0071365	cellular response to auxin stimulus	0.00158185	0.08844	39	147
GO:0010089 xylem development	18	0.00163105	0.987	0.34	Biological Process	GO:0010089	xylem development	0.00163105	0.0901662	18	53
GO:0009416 response to light stimulus	143	0.00173794	7.844	0.209	Biological Process	GO:0009416	response to light stimulus	0.00173794	0.0950075	143	685
GO:0034637 cellular carbohydrate biosynthetic process	43	0.00178091	2.359	0.257	Biological Process	GO:0034637	cellular carbohydrate biosynthetic process	0.00178091	0.0962867	43	167
GO:0010582 floral meristem determinacy	9	0.00181883	0.494	0.474	Biological Process	GO:0010582	floral meristem determinacy	0.00181883	0.0964614	9	19
GO:0042445 hormone metabolic process	55	0.00184724	3.017	0.243	Biological Process	GO:0042445	hormone metabolic process	0.00184724	0.0964614	55	226
GO:0008299 isoprenoid biosynthetic process	33	0.00185808	1.81	0.275	Biological Process	GO:0008299	isoprenoid biosynthetic process	0.00185808	0.0964614	33	120
GO:0009628 response to abiotic stimulus	368	0.00186257	20.187	0.189	Biological Process	GO:0009628	response to abiotic stimulus	0.00186257	0.0964614	368	1942
GO:0044699 single-organism process	1367	0.00188897	74.986	0.173	Biological Process	GO:0044699	single-organism process	0.00188897	0.0968097	1367	7895
GO:0009606 tropism	27	0.00199833	1.481	0.29	Biological Process	GO:0009606	tropism	0.00199833	0.0978466	27	93
GO:0009828 plant-type cell wall loosening	5	0.00199974	0.274	0.714	Biological Process	GO:0009828	plant-type cell wall loosening	0.00199974	0.0978466	5	7
GO:1901038 cyanidin 3-O-glucoside metabolic process	5	0.00199974	0.274	0.714	Biological Process	GO:1901038	cyanidin 3-O-glucoside metabolic process	0.00199974	0.0978466	5	7
GO:1901804 beta-glucoside metabolic process	5	0.00199974	0.274	0.714	Biological Process	GO:1901804	beta-glucoside metabolic process	0.00199974	0.0978466	5	7
GO:0010167 response to nitrate	12	0.00200864	0.658	0.4	Biological Process	GO:0010167	response to nitrate	0.00200864	0.0978466	12	30
GO:0016682 oxidoreductase activity, acting on diphenols and related substances as donors, oxygen as acceptor	4	0.00368062	0.248	0.8	Molecular Function	GO:0016682	oxidoreductase activity, acting on diphenols and related substances as donors, oxygen as acceptor	0.00368062	0.10137	4	5
GO:0009699 phenylpropanoid biosynthetic process	24	0.00214442	1.317	0.3	Biological Process	GO:0009699	phenylpropanoid biosynthetic process	0.00214442	0.103437	24	80
GO:0009685 gibberellin metabolic process	15	0.00222251	0.823	0.357	Biological Process	GO:0009685	gibberellin metabolic process	0.00222251	0.106163	15	42
GO:0009719 response to endogenous stimulus	331	0.00229549	18.157	0.191	Biological Process	GO:0009719	response to endogenous stimulus	0.00229549	0.108436	331	1737
GO:0046777 protein autophosphorylation	44	0.00231921	2.414	0.253	Biological Process	GO:0046777	protein autophosphorylation	0.00231921	0.108436	44	174
GO:0010090 trichome morphogenesis	20	0.00233623	1.097	0.317	Biological Process	GO:0010090	trichome morphogenesis	0.00233623	0.108436	20	63
GO:0071229 cellular response to acid chemical	99	0.00237726	5.431	0.218	Biological Process	GO:0071229	cellular response to acid chemical	0.00237726	0.10931	99	455
GO:0010067 procambium histogenesis	6	0.00243041	0.329	0.6	Biological Process	GO:0010067	procambium histogenesis	0.00243041	0.110328	6	10
GO:0033692 cellular polysaccharide biosynthetic process	36	0.00244427	1.975	0.265	Biological Process	GO:0033692	cellular polysaccharide biosynthetic process	0.00244427	0.110328	36	136
GO:0009574 preprophase band	6	0.00651965	0.341	0.5	Cellular Component	GO:0009574	preprophase band	0.00651965	0.115864	6	12
GO:0035251 UDP-glucosyltransferase activity	27	0.00467097	1.671	0.281	Molecular Function	GO:0035251	UDP-glucosyltransferase activity	0.00467097	0.119571	27	96
GO:0043138 3'-5' DNA helicase activity	7	0.00473833	0.433	0.5	Molecular Function	GO:0043138	3'-5' DNA helicase activity	0.00473833	0.119571	7	14
GO:0042123 glucanosyltransferase activity	3	0.00499298	0.186	1	Molecular Function	GO:0042123	glucanosyltransferase activity	0.00499298	0.119571	3	3
GO:0042124 1,3-beta-glucanosyltransferase activity	3	0.00499298	0.186	1	Molecular Function	GO:0042124	1,3-beta-glucanosyltransferase activity	0.00499298	0.119571	3	3
GO:0052731 phosphocholine phosphatase activity	3	0.00499298	0.186	1	Molecular Function	GO:0052731	phosphocholine phosphatase activity	0.00499298	0.119571	3	3
GO:0052732 phosphoethanolamine phosphatase activity	3	0.00499298	0.186	1	Molecular Function	GO:0052732	phosphoethanolamine phosphatase activity	0.00499298	0.119571	3	3
GO:0090353 polygalacturonase inhibitor activity	3	0.00499298	0.186	1	Molecular Function	GO:0090353	polygalacturonase inhibitor activity	0.00499298	0.119571	3	3
GO:0004427 inorganic diphosphatase activity	5	0.00515549	0.309	0.625	Molecular Function	GO:0004427	inorganic diphosphatase activity	0.00515549	0.119571	5	8
GO:0005199 structural constituent of cell wall	5	0.00515549	0.309	0.625	Molecular Function	GO:0005199	structural constituent of cell wall	0.00515549	0.119571	5	8
GO:0009791 post-embryonic development	273	0.00269574	14.975	0.193	Biological Process	GO:0009791	post-embryonic development	0.00269574	0.120573	273	1413
GO:0060918 auxin transport	27	0.00279294	1.481	0.284	Biological Process	GO:0060918	auxin transport	0.00279294	0.123795	27	95
GO:0010022 meristem determinacy	9	0.00282225	0.494	0.45	Biological Process	GO:0010022	meristem determinacy	0.00282225	0.123977	9	20
GO:0009686 gibberellin biosynthetic process	13	0.00289235	0.713	0.371	Biological Process	GO:0009686	gibberellin biosynthetic process	0.00289235	0.125933	13	35
GO:0004185 serine-type carboxypeptidase activity	10	0.00566662	0.619	0.4	Molecular Function	GO:0004185	serine-type carboxypeptidase activity	0.00566662	0.12916	10	25
GO:0031209 SCAR complex	5	0.00755934	0.285	0.556	Cellular Component	GO:0031209	SCAR complex	0.00755934	0.130609	5	9
GO:0060560 developmental growth involved in morphogenesis	64	0.00321178	3.511	0.231	Biological Process	GO:0060560	developmental growth involved in morphogenesis	0.00321178	0.138613	64	277
GO:0016114 terpenoid biosynthetic process	27	0.00328182	1.481	0.281	Biological Process	GO:0016114	terpenoid biosynthetic process	0.00328182	0.139644	27	96
GO:0009405 pathogenesis	10	0.00331251	0.549	0.417	Biological Process	GO:0009405	pathogenesis	0.00331251	0.139644	10	24
GO:0010215 cellulose microfibril organization	4	0.00334009	0.219	0.8	Biological Process	GO:0010215	cellulose microfibril organization	0.00334009	0.139644	4	5
GO:0097435 fibril organization	55	0.00339849	3.017	0.237	Biological Process	GO:0097435	fibril organization	0.00339849	0.139644	55	232
GO:0009826 unidimensional cell growth	53	0.00341297	2.907	0.239	Biological Process	GO:0009826	unidimensional cell growth	0.00341297	0.139644	53	222
GO:0044038 cell wall macromolecule biosynthetic process	17	0.00343433	0.933	0.327	Biological Process	GO:0044038	cell wall macromolecule biosynthetic process	0.00343433	0.139644	17	52
GO:0070589 cellular component macromolecule biosynthetic process	17	0.00343433	0.933	0.327	Biological Process	GO:0070589	cellular component macromolecule biosynthetic process	0.00343433	0.139644	17	52
GO:0008378 galactosyltransferase activity	13	0.00627481	0.804	0.351	Molecular Function	GO:0008378	galactosyltransferase activity	0.00627481	0.140598	13	37
GO:0070592 cell wall polysaccharide biosynthetic process	16	0.00359535	0.878	0.333	Biological Process	GO:0070592	cell wall polysaccharide biosynthetic process	0.00359535	0.144993	16	48
GO:0030865 cortical cytoskeleton organization	24	0.00365902	1.317	0.289	Biological Process	GO:0030865	cortical cytoskeleton organization	0.00365902	0.145543	24	83
GO:0009653 anatomical structure morphogenesis	230	0.00366815	12.617	0.195	Biological Process	GO:0009653	anatomical structure morphogenesis	0.00366815	0.145543	230	1179
GO:0030244 cellulose biosynthetic process	14	0.00381802	0.768	0.35	Biological Process	GO:0030244	cellulose biosynthetic process	0.00381802	0.150277	14	40
GO:0009897 external side of plasma membrane	9	0.00912574	0.512	0.375	Cellular Component	GO:0009897	external side of plasma membrane	0.00912574	0.153411	9	24
GO:0005794 Golgi apparatus	148	0.00962311	8.423	0.191	Cellular Component	GO:0005794	Golgi apparatus	0.00962311	0.157515	148	773
GO:0010440 stomatal lineage progression	7	0.0040923	0.384	0.5	Biological Process	GO:0010440	stomatal lineage progression	0.0040923	0.158536	7	14
GO:0048439 flower morphogenesis	7	0.0040923	0.384	0.5	Biological Process	GO:0048439	flower morphogenesis	0.0040923	0.158536	7	14
GO:0090354 regulation of auxin metabolic process	9	0.00421665	0.494	0.429	Biological Process	GO:0090354	regulation of auxin metabolic process	0.00421665	0.162065	9	21
GO:0042446 hormone biosynthetic process	39	0.00435971	2.139	0.252	Biological Process	GO:0042446	hormone biosynthetic process	0.00435971	0.162065	39	155
GO:0009272 fungal-type cell wall biogenesis	6	0.00459569	0.329	0.545	Biological Process	GO:0009272	fungal-type cell wall biogenesis	0.00459569	0.162065	6	11
GO:0032776 DNA methylation on cytosine	5	0.00460021	0.274	0.625	Biological Process	GO:0032776	DNA methylation on cytosine	0.00460021	0.162065	5	8
GO:0015938 coenzyme A catabolic process	3	0.00462836	0.165	1	Biological Process	GO:0015938	coenzyme A catabolic process	0.00462836	0.162065	3	3
GO:0034407 cell wall (1->3)-beta-D-glucan metabolic process	3	0.00462836	0.165	1	Biological Process	GO:0034407	cell wall (1->3)-beta-D-glucan metabolic process	0.00462836	0.162065	3	3
GO:0034410 cell wall beta-glucan biosynthetic process	3	0.00462836	0.165	1	Biological Process	GO:0034410	cell wall beta-glucan biosynthetic process	0.00462836	0.162065	3	3
GO:0034411 cell wall (1->3)-beta-D-glucan biosynthetic process	3	0.00462836	0.165	1	Biological Process	GO:0034411	cell wall (1->3)-beta-D-glucan biosynthetic process	0.00462836	0.162065	3	3
GO:0070879 fungal-type cell wall beta-glucan metabolic process	3	0.00462836	0.165	1	Biological Process	GO:0070879	fungal-type cell wall beta-glucan metabolic process	0.00462836	0.162065	3	3
GO:0090241 negative regulation of histone H4 acetylation	3	0.00462836	0.165	1	Biological Process	GO:0090241	negative regulation of histone H4 acetylation	0.00462836	0.162065	3	3
GO:2001293 malonyl-CoA metabolic process	3	0.00462836	0.165	1	Biological Process	GO:2001293	malonyl-CoA metabolic process	0.00462836	0.162065	3	3
GO:2001294 malonyl-CoA catabolic process	3	0.00462836	0.165	1	Biological Process	GO:2001294	malonyl-CoA catabolic process	0.00462836	0.162065	3	3
GO:0048608 reproductive structure development	219	0.00464453	12.013	0.195	Biological Process	GO:0048608	reproductive structure development	0.00464453	0.162065	219	1123
GO:0061458 reproductive system development	219	0.00464453	12.013	0.195	Biological Process	GO:0061458	reproductive system development	0.00464453	0.162065	219	1123
GO:0005089 Rho guanyl-nucleotide exchange factor activity	7	0.00758712	0.433	0.467	Molecular Function	GO:0005089	Rho guanyl-nucleotide exchange factor activity	0.00758712	0.167169	7	15
GO:0010330 cellulose synthase complex	6	0.0104818	0.341	0.462	Cellular Component	GO:0010330	cellulose synthase complex	0.0104818	0.167172	6	13
GO:0004553 hydrolase activity, hydrolyzing O-glycosyl compounds	44	0.00799602	2.723	0.243	Molecular Function	GO:0004553	hydrolase activity, hydrolyzing O-glycosyl compounds	0.00799602	0.171506	44	181
GO:0008194 UDP-glycosyltransferase activity	37	0.00804342	2.29	0.252	Molecular Function	GO:0008194	UDP-glycosyltransferase activity	0.00804342	0.171506	37	147
GO:0071852 fungal-type cell wall organization or biogenesis	11	0.00497407	0.603	0.379	Biological Process	GO:0071852	fungal-type cell wall organization or biogenesis	0.00497407	0.172341	11	29
GO:0048827 phyllome development	104	0.00511006	5.705	0.211	Biological Process	GO:0048827	phyllome development	0.00511006	0.175815	104	493
GO:0010600 regulation of auxin biosynthetic process	8	0.00531239	0.439	0.444	Biological Process	GO:0010600	regulation of auxin biosynthetic process	0.00531239	0.181507	8	18
GO:0016833 oxo-acid-lyase activity	6	0.0089699	0.371	0.5	Molecular Function	GO:0016833	oxo-acid-lyase activity	0.0089699	0.185284	6	12
GO:0043140 ATP-dependent 3'-5' DNA helicase activity	6	0.0089699	0.371	0.5	Molecular Function	GO:0043140	ATP-dependent 3'-5' DNA helicase activity	0.0089699	0.185284	6	12
GO:0015112 nitrate transmembrane transporter activity	8	0.00916282	0.495	0.421	Molecular Function	GO:0015112	nitrate transmembrane transporter activity	0.00916282	0.186358	8	19
GO:0009914 hormone transport	34	0.00573412	1.865	0.256	Biological Process	GO:0009914	hormone transport	0.00573412	0.194565	34	133
GO:0009314 response to radiation	149	0.00593157	8.173	0.201	Biological Process	GO:0009314	response to radiation	0.00593157	0.199886	149	740
GO:0030243 cellulose metabolic process	15	0.00597856	0.823	0.326	Biological Process	GO:0030243	cellulose metabolic process	0.00597856	0.199907	15	46
GO:0009072 aromatic amino acid family metabolic process	18	0.00604052	0.987	0.305	Biological Process	GO:0009072	aromatic amino acid family metabolic process	0.00604052	0.199907	18	59
GO:0010227 floral organ abscission	9	0.00609473	0.494	0.409	Biological Process	GO:0010227	floral organ abscission	0.00609473	0.199907	9	22
GO:0015706 nitrate transport	9	0.00609473	0.494	0.409	Biological Process	GO:0015706	nitrate transport	0.00609473	0.199907	9	22
GO:0009751 response to salicylic acid	39	0.00615458	2.139	0.247	Biological Process	GO:0009751	response to salicylic acid	0.00615458	0.200533	39	158
GO:0008092 cytoskeletal protein binding	65	0.0100157	4.022	0.225	Molecular Function	GO:0008092	cytoskeletal protein binding	0.0100157	0.200617	65	289
GO:0000226 microtubule cytoskeleton organization	49	0.00622216	2.688	0.236	Biological Process	GO:0000226	microtubule cytoskeleton organization	0.00622216	0.201402	49	208
GO:0000786 nucleosome	5	0.0131381	0.285	0.5	Cellular Component	GO:0000786	nucleosome	0.0131381	0.204166	5	10
GO:0031224 intrinsic component of membrane	155	0.0134579	8.822	0.189	Cellular Component	GO:0031224	intrinsic component of membrane	0.0134579	0.204166	155	821
GO:0048366 leaf development	80	0.00651088	4.388	0.217	Biological Process	GO:0048366	leaf development	0.00651088	0.208169	80	369
GO:0016102 diterpenoid biosynthetic process	13	0.00651587	0.713	0.342	Biological Process	GO:0016102	diterpenoid biosynthetic process	0.00651587	0.208169	13	38
GO:0070008 serine-type exopeptidase activity	10	0.0105549	0.619	0.37	Molecular Function	GO:0070008	serine-type exopeptidase activity	0.0105549	0.208262	10	27
GO:0072348 sulfur compound transport	11	0.00669089	0.603	0.367	Biological Process	GO:0072348	sulfur compound transport	0.00669089	0.212382	11	30
GO:0030863 cortical cytoskeleton	19	0.0144323	1.081	0.268	Cellular Component	GO:0030863	cortical cytoskeleton	0.0144323	0.213736	19	71
GO:0002239 response to oomycetes	16	0.00698458	0.878	0.314	Biological Process	GO:0002239	response to oomycetes	0.00698458	0.220283	16	51
GO:0050896 response to stimulus	882	0.00740184	48.382	0.176	Biological Process	GO:0050896	response to stimulus	0.00740184	0.231956	882	5003
GO:0006073 cellular glucan metabolic process	37	0.00757139	2.03	0.247	Biological Process	GO:0006073	cellular glucan metabolic process	0.00757139	0.235767	37	150
GO:0006346 methylation-dependent chromatin silencing	6	0.00790501	0.329	0.5	Biological Process	GO:0006346	methylation-dependent chromatin silencing	0.00790501	0.241569	6	12
GO:0051554 flavonol metabolic process	6	0.00790501	0.329	0.5	Biological Process	GO:0051554	flavonol metabolic process	0.00790501	0.241569	6	12
GO:0051555 flavonol biosynthetic process	6	0.00790501	0.329	0.5	Biological Process	GO:0051555	flavonol biosynthetic process	0.00790501	0.241569	6	12
GO:0009926 auxin polar transport	21	0.00796101	1.152	0.284	Biological Process	GO:0009926	auxin polar transport	0.00796101	0.241779	21	74
GO:0006355 regulation of transcription, DNA-templated	320	0.00836211	17.553	0.187	Biological Process	GO:0006355	regulation of transcription, DNA-templated	0.00836211	0.250161	320	1711
GO:0031505 fungal-type cell wall organization	9	0.00855538	0.494	0.391	Biological Process	GO:0031505	fungal-type cell wall organization	0.00855538	0.250161	9	23
GO:0045010 actin nucleation	12	0.00863914	0.658	0.343	Biological Process	GO:0045010	actin nucleation	0.00863914	0.250161	12	35
GO:0009109 coenzyme catabolic process	4	0.00869463	0.219	0.667	Biological Process	GO:0009109	coenzyme catabolic process	0.00869463	0.250161	4	6
GO:0009847 spore germination	4	0.00869463	0.219	0.667	Biological Process	GO:0009847	spore germination	0.00869463	0.250161	4	6
GO:0033239 negative regulation of cellular amine metabolic process	4	0.00869463	0.219	0.667	Biological Process	GO:0033239	negative regulation of cellular amine metabolic process	0.00869463	0.250161	4	6
GO:0033869 nucleoside bisphosphate catabolic process	4	0.00869463	0.219	0.667	Biological Process	GO:0033869	nucleoside bisphosphate catabolic process	0.00869463	0.250161	4	6
GO:0034031 ribonucleoside bisphosphate catabolic process	4	0.00869463	0.219	0.667	Biological Process	GO:0034031	ribonucleoside bisphosphate catabolic process	0.00869463	0.250161	4	6
GO:0034034 purine nucleoside bisphosphate catabolic process	4	0.00869463	0.219	0.667	Biological Process	GO:0034034	purine nucleoside bisphosphate catabolic process	0.00869463	0.250161	4	6
GO:0009718 anthocyanin-containing compound biosynthetic process	11	0.00883819	0.603	0.355	Biological Process	GO:0009718	anthocyanin-containing compound biosynthetic process	0.00883819	0.25145	11	31
GO:0009833 plant-type primary cell wall biogenesis	10	0.00884164	0.549	0.37	Biological Process	GO:0009833	plant-type primary cell wall biogenesis	0.00884164	0.25145	10	27
GO:0006097 glyoxylate cycle	5	0.00893576	0.274	0.556	Biological Process	GO:0006097	glyoxylate cycle	0.00893576	0.252666	5	9
GO:0016049 cell growth	87	0.00901706	4.772	0.212	Biological Process	GO:0016049	cell growth	0.00901706	0.253508	87	411
GO:0006720 isoprenoid metabolic process	38	0.00946454	2.084	0.242	Biological Process	GO:0006720	isoprenoid metabolic process	0.00946454	0.264577	38	157
GO:0051187 cofactor catabolic process	19	0.00959254	1.042	0.288	Biological Process	GO:0051187	cofactor catabolic process	0.00959254	0.26664	19	66
GO:0009739 response to gibberellin	32	0.0101417	1.755	0.25	Biological Process	GO:0009739	response to gibberellin	0.0101417	0.279552	32	128
GO:0048437 floral organ development	46	0.0101707	2.523	0.232	Biological Process	GO:0048437	floral organ development	0.0101707	0.279552	46	198
GO:0043565 sequence-specific DNA binding	114	0.0144342	7.054	0.207	Molecular Function	GO:0043565	sequence-specific DNA binding	0.0144342	0.280619	114	552
GO:0010214 seed coat development	13	0.0104765	0.713	0.325	Biological Process	GO:0010214	seed coat development	0.0104765	0.286358	13	40
GO:0016740 transferase activity	392	0.0167308	24.257	0.187	Molecular Function	GO:0016740	transferase activity	0.0167308	0.294237	392	2099
GO:0000405 bubble DNA binding	3	0.0174144	0.186	0.75	Molecular Function	GO:0000405	bubble DNA binding	0.0174144	0.294237	3	4
GO:0008453 alanine-glyoxylate transaminase activity	3	0.0174144	0.186	0.75	Molecular Function	GO:0008453	alanine-glyoxylate transaminase activity	0.0174144	0.294237	3	4
GO:0008887 glycerate kinase activity	3	0.0174144	0.186	0.75	Molecular Function	GO:0008887	glycerate kinase activity	0.0174144	0.294237	3	4
GO:0010334 sesquiterpene synthase activity	3	0.0174144	0.186	0.75	Molecular Function	GO:0010334	sesquiterpene synthase activity	0.0174144	0.294237	3	4
GO:0019534 toxin transporter activity	3	0.0174144	0.186	0.75	Molecular Function	GO:0019534	toxin transporter activity	0.0174144	0.294237	3	4
GO:0031957 very long-chain fatty acid-CoA ligase activity	3	0.0174144	0.186	0.75	Molecular Function	GO:0031957	very long-chain fatty acid-CoA ligase activity	0.0174144	0.294237	3	4
GO:0042895 antibiotic transporter activity	3	0.0174144	0.186	0.75	Molecular Function	GO:0042895	antibiotic transporter activity	0.0174144	0.294237	3	4
GO:0047760 butyrate-CoA ligase activity	3	0.0174144	0.186	0.75	Molecular Function	GO:0047760	butyrate-CoA ligase activity	0.0174144	0.294237	3	4
GO:1990136 linoleate 9S-lipoxygenase activity	3	0.0174144	0.186	0.75	Molecular Function	GO:1990136	linoleate 9S-lipoxygenase activity	0.0174144	0.294237	3	4
GO:0003993 acid phosphatase activity	11	0.017583	0.681	0.333	Molecular Function	GO:0003993	acid phosphatase activity	0.017583	0.294237	11	33
GO:0009630 gravitropism	21	0.0109571	1.152	0.276	Biological Process	GO:0009630	gravitropism	0.0109571	0.297838	21	76
GO:0010154 fruit development	119	0.0112291	6.528	0.202	Biological Process	GO:0010154	fruit development	0.0112291	0.303557	119	588
GO:0044042 glucan metabolic process	37	0.0116598	2.03	0.24	Biological Process	GO:0044042	glucan metabolic process	0.0116598	0.313476	37	154
GO:0010428 methyl-CpNpG binding	4	0.0192696	0.248	0.571	Molecular Function	GO:0010428	methyl-CpNpG binding	0.0192696	0.314499	4	7
GO:0010429 methyl-CpNpN binding	4	0.0192696	0.248	0.571	Molecular Function	GO:0010429	methyl-CpNpN binding	0.0192696	0.314499	4	7
GO:0007010 cytoskeleton organization	86	0.0126247	4.717	0.209	Biological Process	GO:0007010	cytoskeleton organization	0.0126247	0.332412	86	411
GO:0009074 aromatic amino acid family catabolic process	6	0.0126344	0.329	0.462	Biological Process	GO:0009074	aromatic amino acid family catabolic process	0.0126344	0.332412	6	13
GO:0051016 barbed-end actin filament capping	6	0.0126344	0.329	0.462	Biological Process	GO:0051016	barbed-end actin filament capping	0.0126344	0.332412	6	13
GO:0071493 cellular response to UV-B	6	0.0126344	0.329	0.462	Biological Process	GO:0071493	cellular response to UV-B	0.0126344	0.332412	6	13
GO:0016298 lipase activity	18	0.0219418	1.114	0.277	Molecular Function	GO:0016298	lipase activity	0.0219418	0.347339	18	65
GO:0016798 hydrolase activity, acting on glycosyl bonds	46	0.0220122	2.847	0.228	Molecular Function	GO:0016798	hydrolase activity, acting on glycosyl bonds	0.0220122	0.347339	46	202
GO:0051536 iron-sulfur cluster binding	16	0.0223327	0.99	0.286	Molecular Function	GO:0051536	iron-sulfur cluster binding	0.0223327	0.347339	16	56
GO:0051540 metal cluster binding	16	0.0223327	0.99	0.286	Molecular Function	GO:0051540	metal cluster binding	0.0223327	0.347339	16	56
GO:0009860 pollen tube growth	22	0.0133448	1.207	0.268	Biological Process	GO:0009860	pollen tube growth	0.0133448	0.349235	22	82
GO:0009735 response to cytokinin	45	0.0134883	2.468	0.23	Biological Process	GO:0009735	response to cytokinin	0.0134883	0.351123	45	196
GO:0004180 carboxypeptidase activity	10	0.0231169	0.619	0.333	Molecular Function	GO:0004180	carboxypeptidase activity	0.0231169	0.354488	10	30
GO:0016759 cellulose synthase activity	9	0.0238524	0.557	0.346	Molecular Function	GO:0016759	cellulose synthase activity	0.0238524	0.354488	9	26
GO:0030246 carbohydrate binding	25	0.02509	1.547	0.253	Molecular Function	GO:0030246	carbohydrate binding	0.02509	0.354488	25	99
GO:0005057 receptor signaling protein activity	16	0.0262711	0.99	0.281	Molecular Function	GO:0005057	receptor signaling protein activity	0.0262711	0.354488	16	57
GO:0016838 carbon-oxygen lyase activity, acting on phosphates	5	0.0271139	0.309	0.455	Molecular Function	GO:0016838	carbon-oxygen lyase activity, acting on phosphates	0.0271139	0.354488	5	11
GO:0004683 calmodulin-dependent protein kinase activity	11	0.0273707	0.681	0.314	Molecular Function	GO:0004683	calmodulin-dependent protein kinase activity	0.0273707	0.354488	11	35
GO:0004620 phospholipase activity	15	0.0287232	0.928	0.283	Molecular Function	GO:0004620	phospholipase activity	0.0287232	0.354488	15	53
GO:0003886 DNA (cytosine-5-)-methyltransferase activity	2	0.0292278	0.124	1	Molecular Function	GO:0003886	DNA (cytosine-5-)-methyltransferase activity	0.0292278	0.354488	2	2
GO:0004451 isocitrate lyase activity	2	0.0292278	0.124	1	Molecular Function	GO:0004451	isocitrate lyase activity	0.0292278	0.354488	2	2
GO:0004760 serine-pyruvate transaminase activity	2	0.0292278	0.124	1	Molecular Function	GO:0004760	serine-pyruvate transaminase activity	0.0292278	0.354488	2	2
GO:0008126 acetylesterase activity	2	0.0292278	0.124	1	Molecular Function	GO:0008126	acetylesterase activity	0.0292278	0.354488	2	2
GO:0009899 ent-kaurene synthase activity	2	0.0292278	0.124	1	Molecular Function	GO:0009899	ent-kaurene synthase activity	0.0292278	0.354488	2	2
GO:0009916 alternative oxidase activity	2	0.0292278	0.124	1	Molecular Function	GO:0009916	alternative oxidase activity	0.0292278	0.354488	2	2
GO:0010291 carotene beta-ring hydroxylase activity	2	0.0292278	0.124	1	Molecular Function	GO:0010291	carotene beta-ring hydroxylase activity	0.0292278	0.354488	2	2
GO:0010487 thermospermine synthase activity	2	0.0292278	0.124	1	Molecular Function	GO:0010487	thermospermine synthase activity	0.0292278	0.354488	2	2
GO:0016710 trans-cinnamate 4-monooxygenase activity	2	0.0292278	0.124	1	Molecular Function	GO:0016710	trans-cinnamate 4-monooxygenase activity	0.0292278	0.354488	2	2
GO:0016768 spermine synthase activity	2	0.0292278	0.124	1	Molecular Function	GO:0016768	spermine synthase activity	0.0292278	0.354488	2	2
GO:0034639 L-amino acid efflux transmembrane transporter activity	2	0.0292278	0.124	1	Molecular Function	GO:0034639	L-amino acid efflux transmembrane transporter activity	0.0292278	0.354488	2	2
GO:0050080 malonyl-CoA decarboxylase activity	2	0.0292278	0.124	1	Molecular Function	GO:0050080	malonyl-CoA decarboxylase activity	0.0292278	0.354488	2	2
GO:0052722 fatty acid in-chain hydroxylase activity	2	0.0292278	0.124	1	Molecular Function	GO:0052722	fatty acid in-chain hydroxylase activity	0.0292278	0.354488	2	2
GO:0080016 (-)-E-beta-caryophyllene synthase activity	2	0.0292278	0.124	1	Molecular Function	GO:0080016	(-)-E-beta-caryophyllene synthase activity	0.0292278	0.354488	2	2
GO:0080017 alpha-humulene synthase activity	2	0.0292278	0.124	1	Molecular Function	GO:0080017	alpha-humulene synthase activity	0.0292278	0.354488	2	2
GO:0080019 fatty-acyl-CoA reductase (alcohol-forming) activity	2	0.0292278	0.124	1	Molecular Function	GO:0080019	fatty-acyl-CoA reductase (alcohol-forming) activity	0.0292278	0.354488	2	2
GO:1990055 phenylacetaldehyde synthase activity	2	0.0292278	0.124	1	Molecular Function	GO:1990055	phenylacetaldehyde synthase activity	0.0292278	0.354488	2	2
GO:0016999 antibiotic metabolic process	28	0.0137129	1.536	0.252	Biological Process	GO:0016999	antibiotic metabolic process	0.0137129	0.355091	28	111
GO:0016829 lyase activity	48	0.0296643	2.97	0.222	Molecular Function	GO:0016829	lyase activity	0.0296643	0.356511	48	216
GO:0006721 terpenoid metabolic process	32	0.0142615	1.755	0.244	Biological Process	GO:0006721	terpenoid metabolic process	0.0142615	0.359062	32	131
GO:0009965 leaf morphogenesis	26	0.0149824	1.426	0.255	Biological Process	GO:0009965	leaf morphogenesis	0.0149824	0.359062	26	102
GO:0009838 abscission	10	0.0153006	0.549	0.345	Biological Process	GO:0009838	abscission	0.0153006	0.359062	10	29
GO:0010345 suberin biosynthetic process	10	0.0153006	0.549	0.345	Biological Process	GO:0010345	suberin biosynthetic process	0.0153006	0.359062	10	29
GO:0006268 DNA unwinding involved in DNA replication	5	0.0154411	0.274	0.5	Biological Process	GO:0006268	DNA unwinding involved in DNA replication	0.0154411	0.359062	5	10
GO:0036180 filamentous growth of a population of unicellular organisms in response to biotic stimulus	5	0.0154411	0.274	0.5	Biological Process	GO:0036180	filamentous growth of a population of unicellular organisms in response to biotic stimulus	0.0154411	0.359062	5	10
GO:0046487 glyoxylate metabolic process	5	0.0154411	0.274	0.5	Biological Process	GO:0046487	glyoxylate metabolic process	0.0154411	0.359062	5	10
GO:0072337 modified amino acid transport	5	0.0154411	0.274	0.5	Biological Process	GO:0072337	modified amino acid transport	0.0154411	0.359062	5	10
GO:0010166 wax metabolic process	8	0.0155089	0.439	0.381	Biological Process	GO:0010166	wax metabolic process	0.0155089	0.359062	8	21
GO:0010192 mucilage biosynthetic process	8	0.0155089	0.439	0.381	Biological Process	GO:0010192	mucilage biosynthetic process	0.0155089	0.359062	8	21
GO:0097064 ncRNA export from nucleus	8	0.0155089	0.439	0.381	Biological Process	GO:0097064	ncRNA export from nucleus	0.0155089	0.359062	8	21
GO:0002182 cytoplasmic translational elongation	9	0.0156351	0.494	0.36	Biological Process	GO:0002182	cytoplasmic translational elongation	0.0156351	0.359062	9	25
GO:0006270 DNA replication initiation	9	0.0156351	0.494	0.36	Biological Process	GO:0006270	DNA replication initiation	0.0156351	0.359062	9	25
GO:0006074 (1->3)-beta-D-glucan metabolic process	3	0.0162016	0.165	0.75	Biological Process	GO:0006074	(1->3)-beta-D-glucan metabolic process	0.0162016	0.359062	3	4
GO:0006075 (1->3)-beta-D-glucan biosynthetic process	3	0.0162016	0.165	0.75	Biological Process	GO:0006075	(1->3)-beta-D-glucan biosynthetic process	0.0162016	0.359062	3	4
GO:0010366 negative regulation of ethylene biosynthetic process	3	0.0162016	0.165	0.75	Biological Process	GO:0010366	negative regulation of ethylene biosynthetic process	0.0162016	0.359062	3	4
GO:0010376 stomatal complex formation	3	0.0162016	0.165	0.75	Biological Process	GO:0010376	stomatal complex formation	0.0162016	0.359062	3	4
GO:0010424 DNA methylation on cytosine within a CG sequence	3	0.0162016	0.165	0.75	Biological Process	GO:0010424	DNA methylation on cytosine within a CG sequence	0.0162016	0.359062	3	4
GO:0031336 negative regulation of sulfur amino acid metabolic process	3	0.0162016	0.165	0.75	Biological Process	GO:0031336	negative regulation of sulfur amino acid metabolic process	0.0162016	0.359062	3	4
GO:0032973 amino acid export	3	0.0162016	0.165	0.75	Biological Process	GO:0032973	amino acid export	0.0162016	0.359062	3	4
GO:0033485 cyanidin 3-O-glucoside biosynthetic process	3	0.0162016	0.165	0.75	Biological Process	GO:0033485	cyanidin 3-O-glucoside biosynthetic process	0.0162016	0.359062	3	4
GO:0033486 delphinidin 3-O-glucoside biosynthetic process	3	0.0162016	0.165	0.75	Biological Process	GO:0033486	delphinidin 3-O-glucoside biosynthetic process	0.0162016	0.359062	3	4
GO:0035443 tripeptide transmembrane transport	3	0.0162016	0.165	0.75	Biological Process	GO:0035443	tripeptide transmembrane transport	0.0162016	0.359062	3	4
GO:0036115 fatty-acyl-CoA catabolic process	3	0.0162016	0.165	0.75	Biological Process	GO:0036115	fatty-acyl-CoA catabolic process	0.0162016	0.359062	3	4
GO:0051175 negative regulation of sulfur metabolic process	3	0.0162016	0.165	0.75	Biological Process	GO:0051175	negative regulation of sulfur metabolic process	0.0162016	0.359062	3	4
GO:0051761 sesquiterpene metabolic process	3	0.0162016	0.165	0.75	Biological Process	GO:0051761	sesquiterpene metabolic process	0.0162016	0.359062	3	4
GO:0051762 sesquiterpene biosynthetic process	3	0.0162016	0.165	0.75	Biological Process	GO:0051762	sesquiterpene biosynthetic process	0.0162016	0.359062	3	4
GO:1900366 negative regulation of defense response to insect	3	0.0162016	0.165	0.75	Biological Process	GO:1900366	negative regulation of defense response to insect	0.0162016	0.359062	3	4
GO:1900909 negative regulation of olefin metabolic process	3	0.0162016	0.165	0.75	Biological Process	GO:1900909	negative regulation of olefin metabolic process	0.0162016	0.359062	3	4
GO:1900912 negative regulation of olefin biosynthetic process	3	0.0162016	0.165	0.75	Biological Process	GO:1900912	negative regulation of olefin biosynthetic process	0.0162016	0.359062	3	4
GO:1901806 beta-glucoside biosynthetic process	3	0.0162016	0.165	0.75	Biological Process	GO:1901806	beta-glucoside biosynthetic process	0.0162016	0.359062	3	4
GO:1990059 fruit valve development	3	0.0162016	0.165	0.75	Biological Process	GO:1990059	fruit valve development	0.0162016	0.359062	3	4
GO:0009825 multidimensional cell growth	15	0.0164824	0.823	0.294	Biological Process	GO:0009825	multidimensional cell growth	0.0164824	0.362025	15	51
GO:0016101 diterpenoid metabolic process	15	0.0164824	0.823	0.294	Biological Process	GO:0016101	diterpenoid metabolic process	0.0164824	0.362025	15	51
GO:0005873 plus-end kinesin complex	2	0.0257434	0.114	1	Cellular Component	GO:0005873	plus-end kinesin complex	0.0257434	0.363727	2	2
GO:0009930 longitudinal side of cell surface	2	0.0257434	0.114	1	Cellular Component	GO:0009930	longitudinal side of cell surface	0.0257434	0.363727	2	2
GO:0030428 cell septum	4	0.0268994	0.228	0.5	Cellular Component	GO:0030428	cell septum	0.0268994	0.363727	4	8
GO:1990752 microtubule end	4	0.0268994	0.228	0.5	Cellular Component	GO:1990752	microtubule end	0.0268994	0.363727	4	8
GO:0000322 storage vacuole	15	0.0275838	0.854	0.268	Cellular Component	GO:0000322	storage vacuole	0.0275838	0.364452	15	56
GO:0005777 peroxisome	38	0.0287108	2.163	0.217	Cellular Component	GO:0005777	peroxisome	0.0287108	0.364452	38	175
GO:0042579 microbody	38	0.0287108	2.163	0.217	Cellular Component	GO:0042579	microbody	0.0287108	0.364452	38	175
GO:0019206 nucleoside kinase activity	6	0.0306664	0.371	0.4	Molecular Function	GO:0019206	nucleoside kinase activity	0.0306664	0.365234	6	15
GO:0009932 cell tip growth	27	0.0171905	1.481	0.25	Biological Process	GO:0009932	cell tip growth	0.0171905	0.367918	27	108
GO:0030837 negative regulation of actin filament polymerization	12	0.0173255	0.658	0.316	Biological Process	GO:0030837	negative regulation of actin filament polymerization	0.0173255	0.367918	12	38
GO:0043455 regulation of secondary metabolic process	12	0.0173255	0.658	0.316	Biological Process	GO:0043455	regulation of secondary metabolic process	0.0173255	0.367918	12	38
GO:0034635 glutathione transport	4	0.0176212	0.219	0.571	Biological Process	GO:0034635	glutathione transport	0.0176212	0.367918	4	7
GO:0044000 movement in host	4	0.0176212	0.219	0.571	Biological Process	GO:0044000	movement in host	0.0176212	0.367918	4	7
GO:0044416 induction by symbiont of host defense response	4	0.0176212	0.219	0.571	Biological Process	GO:0044416	induction by symbiont of host defense response	0.0176212	0.367918	4	7
GO:0048446 petal morphogenesis	4	0.0176212	0.219	0.571	Biological Process	GO:0048446	petal morphogenesis	0.0176212	0.367918	4	7
GO:0048759 xylem vessel member cell differentiation	4	0.0176212	0.219	0.571	Biological Process	GO:0048759	xylem vessel member cell differentiation	0.0176212	0.367918	4	7
GO:0048829 root cap development	4	0.0176212	0.219	0.571	Biological Process	GO:0048829	root cap development	0.0176212	0.367918	4	7
GO:0051814 movement in other organism involved in symbiotic interaction	4	0.0176212	0.219	0.571	Biological Process	GO:0051814	movement in other organism involved in symbiotic interaction	0.0176212	0.367918	4	7
GO:0052251 induction by organism of defense response of other organism involved in symbiotic interaction	4	0.0176212	0.219	0.571	Biological Process	GO:0052251	induction by organism of defense response of other organism involved in symbiotic interaction	0.0176212	0.367918	4	7
GO:0009629 response to gravity	22	0.0176481	1.207	0.262	Biological Process	GO:0009629	response to gravity	0.0176481	0.367918	22	84
GO:0016722 oxidoreductase activity, oxidizing metal ions	8	0.0315319	0.495	0.348	Molecular Function	GO:0016722	oxidoreductase activity, oxidizing metal ions	0.0315319	0.371876	8	23
GO:0047262 polygalacturonate 4-alpha-galacturonosyltransferase activity	7	0.0317867	0.433	0.368	Molecular Function	GO:0047262	polygalacturonate 4-alpha-galacturonosyltransferase activity	0.0317867	0.371876	7	19
GO:0005933 cellular bud	7	0.0307036	0.398	0.35	Cellular Component	GO:0005933	cellular bud	0.0307036	0.375417	7	20
GO:0005950 anthranilate synthase complex	3	0.0319889	0.171	0.6	Cellular Component	GO:0005950	anthranilate synthase complex	0.0319889	0.375417	3	5
GO:0031362 anchored component of external side of plasma membrane	3	0.0319889	0.171	0.6	Cellular Component	GO:0031362	anchored component of external side of plasma membrane	0.0319889	0.375417	3	5
GO:0042555 MCM complex	3	0.0319889	0.171	0.6	Cellular Component	GO:0042555	MCM complex	0.0319889	0.375417	3	5
GO:0010053 root epidermal cell differentiation	23	0.0181316	1.262	0.258	Biological Process	GO:0010053	root epidermal cell differentiation	0.0181316	0.376403	23	89
GO:0016679 oxidoreductase activity, acting on diphenols and related substances as donors	4	0.0333837	0.248	0.5	Molecular Function	GO:0016679	oxidoreductase activity, acting on diphenols and related substances as donors	0.0333837	0.387134	4	8
GO:0001190 transcriptional activator activity, RNA polymerase II transcription factor binding	3	0.038015	0.186	0.6	Molecular Function	GO:0001190	transcriptional activator activity, RNA polymerase II transcription factor binding	0.038015	0.389869	3	5
GO:0001872 (1->3)-beta-D-glucan binding	3	0.038015	0.186	0.6	Molecular Function	GO:0001872	(1->3)-beta-D-glucan binding	0.038015	0.389869	3	5
GO:0004022 alcohol dehydrogenase (NAD) activity	3	0.038015	0.186	0.6	Molecular Function	GO:0004022	alcohol dehydrogenase (NAD) activity	0.038015	0.389869	3	5
GO:0004049 anthranilate synthase activity	3	0.038015	0.186	0.6	Molecular Function	GO:0004049	anthranilate synthase activity	0.038015	0.389869	3	5
GO:0004096 catalase activity	3	0.038015	0.186	0.6	Molecular Function	GO:0004096	catalase activity	0.038015	0.389869	3	5
GO:0004473 malate dehydrogenase (decarboxylating) (NADP+) activity	3	0.038015	0.186	0.6	Molecular Function	GO:0004473	malate dehydrogenase (decarboxylating) (NADP+) activity	0.038015	0.389869	3	5
GO:0016707 gibberellin 3-beta-dioxygenase activity	3	0.038015	0.186	0.6	Molecular Function	GO:0016707	gibberellin 3-beta-dioxygenase activity	0.038015	0.389869	3	5
GO:0016762 xyloglucan:xyloglucosyl transferase activity	3	0.038015	0.186	0.6	Molecular Function	GO:0016762	xyloglucan:xyloglucosyl transferase activity	0.038015	0.389869	3	5
GO:0030744 luteolin O-methyltransferase activity	3	0.038015	0.186	0.6	Molecular Function	GO:0030744	luteolin O-methyltransferase activity	0.038015	0.389869	3	5
GO:0030755 quercetin 3-O-methyltransferase activity	3	0.038015	0.186	0.6	Molecular Function	GO:0030755	quercetin 3-O-methyltransferase activity	0.038015	0.389869	3	5
GO:0033799 myricetin 3'-O-methyltransferase activity	3	0.038015	0.186	0.6	Molecular Function	GO:0033799	myricetin 3'-O-methyltransferase activity	0.038015	0.389869	3	5
GO:0034480 phosphatidylcholine phospholipase C activity	3	0.038015	0.186	0.6	Molecular Function	GO:0034480	phosphatidylcholine phospholipase C activity	0.038015	0.389869	3	5
GO:0047763 caffeate O-methyltransferase activity	3	0.038015	0.186	0.6	Molecular Function	GO:0047763	caffeate O-methyltransferase activity	0.038015	0.389869	3	5
GO:0098811 transcriptional repressor activity, RNA polymerase II activating transcription factor binding	3	0.038015	0.186	0.6	Molecular Function	GO:0098811	transcriptional repressor activity, RNA polymerase II activating transcription factor binding	0.038015	0.389869	3	5
GO:0005088 Ras guanyl-nucleotide exchange factor activity	9	0.0383381	0.557	0.321	Molecular Function	GO:0005088	Ras guanyl-nucleotide exchange factor activity	0.0383381	0.389869	9	28
GO:0017048 Rho GTPase binding	9	0.0383381	0.557	0.321	Molecular Function	GO:0017048	Rho GTPase binding	0.0383381	0.389869	9	28
GO:0042939 tripeptide transport	6	0.0190409	0.329	0.429	Biological Process	GO:0042939	tripeptide transport	0.0190409	0.393619	6	14
GO:0007140 male meiosis	10	0.0196054	0.549	0.333	Biological Process	GO:0007140	male meiosis	0.0196054	0.401912	10	30
GO:0010191 mucilage metabolic process	10	0.0196054	0.549	0.333	Biological Process	GO:0010191	mucilage metabolic process	0.0196054	0.401912	10	30
GO:0004190 aspartic-type endopeptidase activity	13	0.0405152	0.804	0.283	Molecular Function	GO:0004190	aspartic-type endopeptidase activity	0.0405152	0.405766	13	46
GO:0070001 aspartic-type peptidase activity	13	0.0405152	0.804	0.283	Molecular Function	GO:0070001	aspartic-type peptidase activity	0.0405152	0.405766	13	46
GO:0000324 fungal-type vacuole	13	0.0355373	0.74	0.271	Cellular Component	GO:0000324	fungal-type vacuole	0.0355373	0.409338	13	48
GO:0006468 protein phosphorylation	150	0.0200578	8.228	0.194	Biological Process	GO:0006468	protein phosphorylation	0.0200578	0.409478	150	772
GO:1901682 sulfur compound transmembrane transporter activity	7	0.0418904	0.433	0.35	Molecular Function	GO:1901682	sulfur compound transmembrane transporter activity	0.0418904	0.409733	7	20
GO:0016772 transferase activity, transferring phosphorus-containing groups	169	0.0419429	10.458	0.193	Molecular Function	GO:0016772	transferase activity, transferring phosphorus-containing groups	0.0419429	0.409733	169	877
GO:0004784 superoxide dismutase activity	6	0.0421511	0.371	0.375	Molecular Function	GO:0004784	superoxide dismutase activity	0.0421511	0.409733	6	16
GO:0016721 oxidoreductase activity, acting on superoxide radicals as acceptor	6	0.0421511	0.371	0.375	Molecular Function	GO:0016721	oxidoreductase activity, acting on superoxide radicals as acceptor	0.0421511	0.409733	6	16
GO:0099512 supramolecular fiber	40	0.0368506	2.277	0.212	Cellular Component	GO:0099512	supramolecular fiber	0.0368506	0.410054	40	189
GO:0005802 trans-Golgi network	52	0.036918	2.96	0.204	Cellular Component	GO:0005802	trans-Golgi network	0.036918	0.410054	52	255
GO:1903506 regulation of nucleic acid-templated transcription	324	0.0203734	17.773	0.184	Biological Process	GO:1903506	regulation of nucleic acid-templated transcription	0.0203734	0.414204	324	1763
GO:0080112 seed growth	9	0.0204585	0.494	0.346	Biological Process	GO:0080112	seed growth	0.0204585	0.414221	9	26
GO:0009610 response to symbiotic fungus	8	0.0208885	0.439	0.364	Biological Process	GO:0009610	response to symbiotic fungus	0.0208885	0.421194	8	22
GO:0009740 gibberellic acid mediated signaling pathway	16	0.0211377	0.878	0.281	Biological Process	GO:0009740	gibberellic acid mediated signaling pathway	0.0211377	0.422754	16	57
GO:0010476 gibberellin mediated signaling pathway	16	0.0211377	0.878	0.281	Biological Process	GO:0010476	gibberellin mediated signaling pathway	0.0211377	0.422754	16	57
GO:0048316 seed development	113	0.0214914	6.199	0.199	Biological Process	GO:0048316	seed development	0.0214914	0.427871	113	568
GO:2001141 regulation of RNA biosynthetic process	324	0.0215675	17.773	0.184	Biological Process	GO:2001141	regulation of RNA biosynthetic process	0.0215675	0.427871	324	1765
GO:0004175 endopeptidase activity	40	0.047525	2.475	0.221	Molecular Function	GO:0004175	endopeptidase activity	0.047525	0.458599	40	181
GO:0032508 DNA duplex unwinding	15	0.023357	0.823	0.283	Biological Process	GO:0032508	DNA duplex unwinding	0.023357	0.459998	15	53
GO:0044262 cellular carbohydrate metabolic process	70	0.0233739	3.84	0.209	Biological Process	GO:0044262	cellular carbohydrate metabolic process	0.0233739	0.459998	70	335
GO:0010205 photoinhibition	5	0.024479	0.274	0.455	Biological Process	GO:0010205	photoinhibition	0.024479	0.468165	5	11
GO:0043155 negative regulation of photosynthesis, light reaction	5	0.024479	0.274	0.455	Biological Process	GO:0043155	negative regulation of photosynthesis, light reaction	0.024479	0.468165	5	11
GO:0009851 auxin biosynthetic process	10	0.0247327	0.549	0.323	Biological Process	GO:0009851	auxin biosynthetic process	0.0247327	0.468165	10	31
GO:0034644 cellular response to UV	10	0.0247327	0.549	0.323	Biological Process	GO:0034644	cellular response to UV	0.0247327	0.468165	10	31
GO:0071370 cellular response to gibberellin stimulus	16	0.0248083	0.878	0.276	Biological Process	GO:0071370	cellular response to gibberellin stimulus	0.0248083	0.468165	16	58
GO:0009888 tissue development	165	0.0253263	9.051	0.191	Biological Process	GO:0009888	tissue development	0.0253263	0.468165	165	862
GO:0009827 plant-type cell wall modification	9	0.0262669	0.494	0.333	Biological Process	GO:0009827	plant-type cell wall modification	0.0262669	0.468165	9	27
GO:0009737 response to abscisic acid	101	0.0262875	5.54	0.2	Biological Process	GO:0009737	response to abscisic acid	0.0262875	0.468165	101	506
GO:0009959 negative gravitropism	6	0.0273484	0.329	0.4	Biological Process	GO:0009959	negative gravitropism	0.0273484	0.468165	6	15
GO:0016144 S-glycoside biosynthetic process	6	0.0273484	0.329	0.4	Biological Process	GO:0016144	S-glycoside biosynthetic process	0.0273484	0.468165	6	15
GO:0019758 glycosinolate biosynthetic process	6	0.0273484	0.329	0.4	Biological Process	GO:0019758	glycosinolate biosynthetic process	0.0273484	0.468165	6	15
GO:0019761 glucosinolate biosynthetic process	6	0.0273484	0.329	0.4	Biological Process	GO:0019761	glucosinolate biosynthetic process	0.0273484	0.468165	6	15
GO:0032392 DNA geometric change	15	0.0275086	0.823	0.278	Biological Process	GO:0032392	DNA geometric change	0.0275086	0.468165	15	54
GO:0000914 phragmoplast assembly	2	0.0277854	0.11	1	Biological Process	GO:0000914	phragmoplast assembly	0.0277854	0.468165	2	2
GO:0006080 substituted mannan metabolic process	2	0.0277854	0.11	1	Biological Process	GO:0006080	substituted mannan metabolic process	0.0277854	0.468165	2	2
GO:0009237 siderophore metabolic process	2	0.0277854	0.11	1	Biological Process	GO:0009237	siderophore metabolic process	0.0277854	0.468165	2	2
GO:0010184 cytokinin transport	2	0.0277854	0.11	1	Biological Process	GO:0010184	cytokinin transport	0.0277854	0.468165	2	2
GO:0010392 galactoglucomannan metabolic process	2	0.0277854	0.11	1	Biological Process	GO:0010392	galactoglucomannan metabolic process	0.0277854	0.468165	2	2
GO:0010426 DNA methylation on cytosine within a CHH sequence	2	0.0277854	0.11	1	Biological Process	GO:0010426	DNA methylation on cytosine within a CHH sequence	0.0277854	0.468165	2	2
GO:0010515 negative regulation of induction of conjugation with cellular fusion	2	0.0277854	0.11	1	Biological Process	GO:0010515	negative regulation of induction of conjugation with cellular fusion	0.0277854	0.468165	2	2
GO:0010938 cytoplasmic microtubule depolymerization	2	0.0277854	0.11	1	Biological Process	GO:0010938	cytoplasmic microtubule depolymerization	0.0277854	0.468165	2	2
GO:0018316 peptide cross-linking via L-cystine	2	0.0277854	0.11	1	Biological Process	GO:0018316	peptide cross-linking via L-cystine	0.0277854	0.468165	2	2
GO:0019265 glycine biosynthetic process, by transamination of glyoxylate	2	0.0277854	0.11	1	Biological Process	GO:0019265	glycine biosynthetic process, by transamination of glyoxylate	0.0277854	0.468165	2	2
GO:0019290 siderophore biosynthetic process	2	0.0277854	0.11	1	Biological Process	GO:0019290	siderophore biosynthetic process	0.0277854	0.468165	2	2
GO:0034775 glutathione transmembrane transport	2	0.0277854	0.11	1	Biological Process	GO:0034775	glutathione transmembrane transport	0.0277854	0.468165	2	2
GO:0036168 filamentous growth of a population of unicellular organisms in response to heat	2	0.0277854	0.11	1	Biological Process	GO:0036168	filamentous growth of a population of unicellular organisms in response to heat	0.0277854	0.468165	2	2
GO:0043446 cellular alkane metabolic process	2	0.0277854	0.11	1	Biological Process	GO:0043446	cellular alkane metabolic process	0.0277854	0.468165	2	2
GO:0043447 alkane biosynthetic process	2	0.0277854	0.11	1	Biological Process	GO:0043447	alkane biosynthetic process	0.0277854	0.468165	2	2
GO:0051069 galactomannan metabolic process	2	0.0277854	0.11	1	Biological Process	GO:0051069	galactomannan metabolic process	0.0277854	0.468165	2	2
GO:0051070 galactomannan biosynthetic process	2	0.0277854	0.11	1	Biological Process	GO:0051070	galactomannan biosynthetic process	0.0277854	0.468165	2	2
GO:0060404 axonemal microtubule depolymerization	2	0.0277854	0.11	1	Biological Process	GO:0060404	axonemal microtubule depolymerization	0.0277854	0.468165	2	2
GO:0061523 cilium disassembly	2	0.0277854	0.11	1	Biological Process	GO:0061523	cilium disassembly	0.0277854	0.468165	2	2
GO:0070462 plus-end specific microtubule depolymerization	2	0.0277854	0.11	1	Biological Process	GO:0070462	plus-end specific microtubule depolymerization	0.0277854	0.468165	2	2
GO:0070880 fungal-type cell wall beta-glucan biosynthetic process	2	0.0277854	0.11	1	Biological Process	GO:0070880	fungal-type cell wall beta-glucan biosynthetic process	0.0277854	0.468165	2	2
GO:0071969 fungal-type cell wall (1->3)-beta-D-glucan metabolic process	2	0.0277854	0.11	1	Biological Process	GO:0071969	fungal-type cell wall (1->3)-beta-D-glucan metabolic process	0.0277854	0.468165	2	2
GO:0071970 fungal-type cell wall (1->3)-beta-D-glucan biosynthetic process	2	0.0277854	0.11	1	Biological Process	GO:0071970	fungal-type cell wall (1->3)-beta-D-glucan biosynthetic process	0.0277854	0.468165	2	2
GO:0090116 C-5 methylation of cytosine	2	0.0277854	0.11	1	Biological Process	GO:0090116	C-5 methylation of cytosine	0.0277854	0.468165	2	2
GO:0090408 phloem nitrate loading	2	0.0277854	0.11	1	Biological Process	GO:0090408	phloem nitrate loading	0.0277854	0.468165	2	2
GO:0090470 shoot organ boundary specification	2	0.0277854	0.11	1	Biological Process	GO:0090470	shoot organ boundary specification	0.0277854	0.468165	2	2
GO:1902289 negative regulation of defense response to oomycetes	2	0.0277854	0.11	1	Biological Process	GO:1902289	negative regulation of defense response to oomycetes	0.0277854	0.468165	2	2
GO:1990151 protein localization to cell tip	2	0.0277854	0.11	1	Biological Process	GO:1990151	protein localization to cell tip	0.0277854	0.468165	2	2
GO:2000037 regulation of stomatal complex patterning	2	0.0277854	0.11	1	Biological Process	GO:2000037	regulation of stomatal complex patterning	0.0277854	0.468165	2	2
GO:0010025 wax biosynthetic process	7	0.0280119	0.384	0.368	Biological Process	GO:0010025	wax biosynthetic process	0.0280119	0.470371	7	19
GO:0010208 pollen wall assembly	11	0.0283373	0.603	0.306	Biological Process	GO:0010208	pollen wall assembly	0.0283373	0.474216	11	36
GO:0010311 lateral root formation	13	0.0284475	0.713	0.289	Biological Process	GO:0010311	lateral root formation	0.0284475	0.474446	13	45
GO:0061640 cytoskeleton-dependent cytokinesis	33	0.0288877	1.81	0.231	Biological Process	GO:0061640	cytoskeleton-dependent cytokinesis	0.0288877	0.48016	33	143
GO:0016405 CoA-ligase activity	8	0.0508291	0.495	0.32	Molecular Function	GO:0016405	CoA-ligase activity	0.0508291	0.486928	8	25
GO:0010026 trichome differentiation	22	0.0294457	1.207	0.25	Biological Process	GO:0010026	trichome differentiation	0.0294457	0.487788	22	88
GO:0009250 glucan biosynthetic process	23	0.0297342	1.262	0.247	Biological Process	GO:0009250	glucan biosynthetic process	0.0297342	0.490914	23	93
GO:0009378 four-way junction helicase activity	4	0.0521109	0.248	0.444	Molecular Function	GO:0009378	four-way junction helicase activity	0.0521109	0.492076	4	9
GO:0050734 hydroxycinnamoyltransferase activity	4	0.0521109	0.248	0.444	Molecular Function	GO:0050734	hydroxycinnamoyltransferase activity	0.0521109	0.492076	4	9
GO:0048868 pollen tube development	27	0.0300389	1.481	0.239	Biological Process	GO:0048868	pollen tube development	0.0300389	0.494285	27	113
GO:0051127 positive regulation of actin nucleation	4	0.0306421	0.219	0.5	Biological Process	GO:0051127	positive regulation of actin nucleation	0.0306421	0.500861	4	8
GO:2000068 regulation of defense response to insect	4	0.0306421	0.219	0.5	Biological Process	GO:2000068	regulation of defense response to insect	0.0306421	0.500861	4	8
GO:0044711 single-organism biosynthetic process	280	0.03089	15.359	0.184	Biological Process	GO:0044711	single-organism biosynthetic process	0.03089	0.50324	280	1524
GO:0048532 anatomical structure arrangement	18	0.0310615	0.987	0.261	Biological Process	GO:0048532	anatomical structure arrangement	0.0310615	0.504364	18	69
GO:0048767 root hair elongation	12	0.0313331	0.658	0.293	Biological Process	GO:0048767	root hair elongation	0.0313331	0.507102	12	41
GO:0009744 response to sucrose	19	0.0318186	1.042	0.257	Biological Process	GO:0009744	response to sucrose	0.0318186	0.51327	19	74
GO:0005657 replication fork	12	0.0473115	0.683	0.267	Cellular Component	GO:0005657	replication fork	0.0473115	0.516277	12	45
GO:0010102 lateral root morphogenesis	15	0.0321819	0.823	0.273	Biological Process	GO:0010102	lateral root morphogenesis	0.0321819	0.517434	15	55
GO:0048509 regulation of meristem development	29	0.0329229	1.591	0.234	Biological Process	GO:0048509	regulation of meristem development	0.0329229	0.518701	29	124
GO:0007167 enzyme linked receptor protein signaling pathway	52	0.0330038	2.852	0.213	Biological Process	GO:0007167	enzyme linked receptor protein signaling pathway	0.0330038	0.518701	52	244
GO:0009958 positive gravitropism	9	0.0331481	0.494	0.321	Biological Process	GO:0009958	positive gravitropism	0.0331481	0.518701	9	28
GO:0071495 cellular response to endogenous stimulus	161	0.0336047	8.832	0.19	Biological Process	GO:0071495	cellular response to endogenous stimulus	0.0336047	0.518701	161	847
GO:0009753 response to jasmonic acid	47	0.0342616	2.578	0.216	Biological Process	GO:0009753	response to jasmonic acid	0.0342616	0.518701	47	218
GO:0045488 pectin metabolic process	11	0.0344403	0.603	0.297	Biological Process	GO:0045488	pectin metabolic process	0.0344403	0.518701	11	37
GO:0009696 salicylic acid metabolic process	8	0.0353486	0.439	0.333	Biological Process	GO:0009696	salicylic acid metabolic process	0.0353486	0.518701	8	24
GO:0001732 formation of cytoplasmic translation initiation complex	3	0.0354938	0.165	0.6	Biological Process	GO:0001732	formation of cytoplasmic translation initiation complex	0.0354938	0.518701	3	5
GO:0009157 deoxyribonucleoside monophosphate biosynthetic process	3	0.0354938	0.165	0.6	Biological Process	GO:0009157	deoxyribonucleoside monophosphate biosynthetic process	0.0354938	0.518701	3	5
GO:0009298 GDP-mannose biosynthetic process	3	0.0354938	0.165	0.6	Biological Process	GO:0009298	GDP-mannose biosynthetic process	0.0354938	0.518701	3	5
GO:0010031 circumnutation	3	0.0354938	0.165	0.6	Biological Process	GO:0010031	circumnutation	0.0354938	0.518701	3	5
GO:0010106 cellular response to iron ion starvation	3	0.0354938	0.165	0.6	Biological Process	GO:0010106	cellular response to iron ion starvation	0.0354938	0.518701	3	5
GO:0015840 urea transport	3	0.0354938	0.165	0.6	Biological Process	GO:0015840	urea transport	0.0354938	0.518701	3	5
GO:0019605 butyrate metabolic process	3	0.0354938	0.165	0.6	Biological Process	GO:0019605	butyrate metabolic process	0.0354938	0.518701	3	5
GO:0032351 negative regulation of hormone metabolic process	3	0.0354938	0.165	0.6	Biological Process	GO:0032351	negative regulation of hormone metabolic process	0.0354938	0.518701	3	5
GO:0032353 negative regulation of hormone biosynthetic process	3	0.0354938	0.165	0.6	Biological Process	GO:0032353	negative regulation of hormone biosynthetic process	0.0354938	0.518701	3	5
GO:0045763 negative regulation of cellular amino acid metabolic process	3	0.0354938	0.165	0.6	Biological Process	GO:0045763	negative regulation of cellular amino acid metabolic process	0.0354938	0.518701	3	5
GO:0052008 disruption by symbiont of host cellular component	3	0.0354938	0.165	0.6	Biological Process	GO:0052008	disruption by symbiont of host cellular component	0.0354938	0.518701	3	5
GO:0052043 modification by symbiont of host cellular component	3	0.0354938	0.165	0.6	Biological Process	GO:0052043	modification by symbiont of host cellular component	0.0354938	0.518701	3	5
GO:0052111 modification by symbiont of host structure	3	0.0354938	0.165	0.6	Biological Process	GO:0052111	modification by symbiont of host structure	0.0354938	0.518701	3	5
GO:0052185 modification of structure of other organism involved in symbiotic interaction	3	0.0354938	0.165	0.6	Biological Process	GO:0052185	modification of structure of other organism involved in symbiotic interaction	0.0354938	0.518701	3	5
GO:0052188 modification of cellular component in other organism involved in symbiotic interaction	3	0.0354938	0.165	0.6	Biological Process	GO:0052188	modification of cellular component in other organism involved in symbiotic interaction	0.0354938	0.518701	3	5
GO:0052368 disruption by organism of cellular component in other organism involved in symbiotic interaction	3	0.0354938	0.165	0.6	Biological Process	GO:0052368	disruption by organism of cellular component in other organism involved in symbiotic interaction	0.0354938	0.518701	3	5
GO:0080117 secondary growth	3	0.0354938	0.165	0.6	Biological Process	GO:0080117	secondary growth	0.0354938	0.518701	3	5
GO:0080190 lateral growth	3	0.0354938	0.165	0.6	Biological Process	GO:0080190	lateral growth	0.0354938	0.518701	3	5
GO:0090239 regulation of histone H4 acetylation	3	0.0354938	0.165	0.6	Biological Process	GO:0090239	regulation of histone H4 acetylation	0.0354938	0.518701	3	5
GO:0000281 mitotic cytokinesis	31	0.035525	1.7	0.23	Biological Process	GO:0000281	mitotic cytokinesis	0.035525	0.518701	31	135
GO:0042335 cuticle development	14	0.0357987	0.768	0.275	Biological Process	GO:0042335	cuticle development	0.0357987	0.518701	14	51
GO:0048444 floral organ morphogenesis	14	0.0357987	0.768	0.275	Biological Process	GO:0048444	floral organ morphogenesis	0.0357987	0.518701	14	51
GO:0072528 pyrimidine-containing compound biosynthetic process	14	0.0357987	0.768	0.275	Biological Process	GO:0072528	pyrimidine-containing compound biosynthetic process	0.0357987	0.518701	14	51
GO:0034285 response to disaccharide	19	0.0361797	1.042	0.253	Biological Process	GO:0034285	response to disaccharide	0.0361797	0.518701	19	75
GO:0010073 meristem maintenance	29	0.0362708	1.591	0.232	Biological Process	GO:0010073	meristem maintenance	0.0362708	0.518701	29	125
GO:0061687 detoxification of inorganic compound	5	0.0363175	0.274	0.417	Biological Process	GO:0061687	detoxification of inorganic compound	0.0363175	0.518701	5	12
GO:0048569 post-embryonic organ development	50	0.0369441	2.743	0.213	Biological Process	GO:0048569	post-embryonic organ development	0.0369441	0.518701	50	235
GO:0009220 pyrimidine ribonucleotide biosynthetic process	7	0.0370607	0.384	0.35	Biological Process	GO:0009220	pyrimidine ribonucleotide biosynthetic process	0.0370607	0.518701	7	20
GO:0048359 mucilage metabolic process involved in seed coat development	7	0.0370607	0.384	0.35	Biological Process	GO:0048359	mucilage metabolic process involved in seed coat development	0.0370607	0.518701	7	20
GO:0051693 actin filament capping	7	0.0370607	0.384	0.35	Biological Process	GO:0051693	actin filament capping	0.0370607	0.518701	7	20
GO:0010101 post-embryonic root morphogenesis	15	0.0374091	0.823	0.268	Biological Process	GO:0010101	post-embryonic root morphogenesis	0.0374091	0.518701	15	56
GO:0016143 S-glycoside metabolic process	15	0.0374091	0.823	0.268	Biological Process	GO:0016143	S-glycoside metabolic process	0.0374091	0.518701	15	56
GO:0019757 glycosinolate metabolic process	15	0.0374091	0.823	0.268	Biological Process	GO:0019757	glycosinolate metabolic process	0.0374091	0.518701	15	56
GO:0019760 glucosinolate metabolic process	15	0.0374091	0.823	0.268	Biological Process	GO:0019760	glucosinolate metabolic process	0.0374091	0.518701	15	56
GO:0009808 lignin metabolic process	12	0.0374291	0.658	0.286	Biological Process	GO:0009808	lignin metabolic process	0.0374291	0.518701	12	42
GO:0070417 cellular response to cold	12	0.0374291	0.658	0.286	Biological Process	GO:0070417	cellular response to cold	0.0374291	0.518701	12	42
GO:0009620 response to fungus	72	0.0376854	3.95	0.203	Biological Process	GO:0009620	response to fungus	0.0376854	0.518701	72	354
GO:0006108 malate metabolic process	6	0.037736	0.329	0.375	Biological Process	GO:0006108	malate metabolic process	0.037736	0.518701	6	16
GO:0006407 rRNA export from nucleus	6	0.037736	0.329	0.375	Biological Process	GO:0006407	rRNA export from nucleus	0.037736	0.518701	6	16
GO:0008300 isoprenoid catabolic process	6	0.037736	0.329	0.375	Biological Process	GO:0008300	isoprenoid catabolic process	0.037736	0.518701	6	16
GO:0016115 terpenoid catabolic process	6	0.037736	0.329	0.375	Biological Process	GO:0016115	terpenoid catabolic process	0.037736	0.518701	6	16
GO:0034059 response to anoxia	6	0.037736	0.329	0.375	Biological Process	GO:0034059	response to anoxia	0.037736	0.518701	6	16
GO:0051029 rRNA transport	6	0.037736	0.329	0.375	Biological Process	GO:0051029	rRNA transport	0.037736	0.518701	6	16
GO:0002229 defense response to oomycetes	10	0.0377429	0.549	0.303	Biological Process	GO:0002229	defense response to oomycetes	0.0377429	0.518701	10	33
GO:0042537 benzene-containing compound metabolic process	10	0.0377429	0.549	0.303	Biological Process	GO:0042537	benzene-containing compound metabolic process	0.0377429	0.518701	10	33
GO:0097305 response to alcohol	127	0.0382818	6.967	0.193	Biological Process	GO:0097305	response to alcohol	0.0382818	0.524641	127	659
GO:0015296 anion:cation symporter activity	5	0.0561955	0.309	0.385	Molecular Function	GO:0015296	anion:cation symporter activity	0.0561955	0.525823	5	13
GO:0016830 carbon-carbon lyase activity	18	0.0564802	1.114	0.25	Molecular Function	GO:0016830	carbon-carbon lyase activity	0.0564802	0.525823	18	72
GO:0004003 ATP-dependent DNA helicase activity	9	0.0578621	0.557	0.3	Molecular Function	GO:0004003	ATP-dependent DNA helicase activity	0.0578621	0.527542	9	30
GO:0009931 calcium-dependent protein serine/threonine kinase activity	9	0.0578621	0.557	0.3	Molecular Function	GO:0009931	calcium-dependent protein serine/threonine kinase activity	0.0578621	0.527542	9	30
GO:0010857 calcium-dependent protein kinase activity	9	0.0578621	0.557	0.3	Molecular Function	GO:0010857	calcium-dependent protein kinase activity	0.0578621	0.527542	9	30
GO:0010928 regulation of auxin mediated signaling pathway	17	0.0396756	0.933	0.258	Biological Process	GO:0010928	regulation of auxin mediated signaling pathway	0.0396756	0.542233	17	66
GO:0000910 cytokinesis	35	0.0399569	1.92	0.223	Biological Process	GO:0000910	cytokinesis	0.0399569	0.544565	35	157
GO:0099568 cytoplasmic region	35	0.0545614	1.992	0.21	Cellular Component	GO:0099568	cytoplasmic region	0.0545614	0.557379	35	167
GO:0000808 origin recognition complex	3	0.0564292	0.171	0.5	Cellular Component	GO:0000808	origin recognition complex	0.0564292	0.557379	3	6
GO:0005664 nuclear origin of replication recognition complex	3	0.0564292	0.171	0.5	Cellular Component	GO:0005664	nuclear origin of replication recognition complex	0.0564292	0.557379	3	6
GO:0005934 cellular bud tip	3	0.0564292	0.171	0.5	Cellular Component	GO:0005934	cellular bud tip	0.0564292	0.557379	3	6
GO:0031233 intrinsic component of external side of plasma membrane	3	0.0564292	0.171	0.5	Cellular Component	GO:0031233	intrinsic component of external side of plasma membrane	0.0564292	0.557379	3	6
GO:0005819 spindle	24	0.0564547	1.366	0.222	Cellular Component	GO:0005819	spindle	0.0564547	0.557379	24	108
GO:2000012 regulation of auxin polar transport	9	0.0411795	0.494	0.31	Biological Process	GO:2000012	regulation of auxin polar transport	0.0411795	0.559678	9	29
GO:0009933 meristem structural organization	14	0.0417323	0.768	0.269	Biological Process	GO:0009933	meristem structural organization	0.0417323	0.565628	14	52
GO:0016878 acid-thiol ligase activity	8	0.0628188	0.495	0.308	Molecular Function	GO:0016878	acid-thiol ligase activity	0.0628188	0.568811	8	26
GO:0008171 O-methyltransferase activity	10	0.0633726	0.619	0.286	Molecular Function	GO:0008171	O-methyltransferase activity	0.0633726	0.569922	10	35
GO:0016616 oxidoreductase activity, acting on the CH-OH group of donors, NAD or NADP as acceptor	25	0.0644855	1.547	0.231	Molecular Function	GO:0016616	oxidoreductase activity, acting on the CH-OH group of donors, NAD or NADP as acceptor	0.0644855	0.570742	25	108
GO:0005179 hormone activity	3	0.0664859	0.186	0.5	Molecular Function	GO:0005179	hormone activity	0.0664859	0.570742	3	6
GO:0005245 voltage-gated calcium channel activity	3	0.0664859	0.186	0.5	Molecular Function	GO:0005245	voltage-gated calcium channel activity	0.0664859	0.570742	3	6
GO:0016157 sucrose synthase activity	3	0.0664859	0.186	0.5	Molecular Function	GO:0016157	sucrose synthase activity	0.0664859	0.570742	3	6
GO:0016812 hydrolase activity, acting on carbon-nitrogen (but not peptide) bonds, in cyclic amides	3	0.0664859	0.186	0.5	Molecular Function	GO:0016812	hydrolase activity, acting on carbon-nitrogen (but not peptide) bonds, in cyclic amides	0.0664859	0.570742	3	6
GO:0045543 gibberellin 2-beta-dioxygenase activity	3	0.0664859	0.186	0.5	Molecular Function	GO:0045543	gibberellin 2-beta-dioxygenase activity	0.0664859	0.570742	3	6
GO:0045544 gibberellin 20-oxidase activity	3	0.0664859	0.186	0.5	Molecular Function	GO:0045544	gibberellin 20-oxidase activity	0.0664859	0.570742	3	6
GO:0010035 response to inorganic substance	175	0.0423832	9.6	0.188	Biological Process	GO:0010035	response to inorganic substance	0.0423832	0.572872	175	933
GO:0010598 NAD(P)H dehydrogenase complex (plastoquinone)	5	0.059979	0.285	0.357	Cellular Component	GO:0010598	NAD(P)H dehydrogenase complex (plastoquinone)	0.059979	0.573953	5	14
GO:0035861 site of double-strand break	5	0.059979	0.285	0.357	Cellular Component	GO:0035861	site of double-strand break	0.059979	0.573953	5	14
GO:0016614 oxidoreductase activity, acting on CH-OH group of donors	27	0.0695655	1.671	0.227	Molecular Function	GO:0016614	oxidoreductase activity, acting on CH-OH group of donors	0.0695655	0.577056	27	119
GO:0015295 solute:proton symporter activity	12	0.071021	0.743	0.267	Molecular Function	GO:0015295	solute:proton symporter activity	0.071021	0.577056	12	45
GO:0003883 CTP synthase activity	2	0.0776975	0.124	0.667	Molecular Function	GO:0003883	CTP synthase activity	0.0776975	0.577056	2	3
GO:0003938 IMP dehydrogenase activity	2	0.0776975	0.124	0.667	Molecular Function	GO:0003938	IMP dehydrogenase activity	0.0776975	0.577056	2	3
GO:0004420 hydroxymethylglutaryl-CoA reductase (NADPH) activity	2	0.0776975	0.124	0.667	Molecular Function	GO:0004420	hydroxymethylglutaryl-CoA reductase (NADPH) activity	0.0776975	0.577056	2	3
GO:0008898 S-adenosylmethionine-homocysteine S-methyltransferase activity	2	0.0776975	0.124	0.667	Molecular Function	GO:0008898	S-adenosylmethionine-homocysteine S-methyltransferase activity	0.0776975	0.577056	2	3
GO:0010309 acireductone dioxygenase [iron(II)-requiring] activity	2	0.0776975	0.124	0.667	Molecular Function	GO:0010309	acireductone dioxygenase [iron(II)-requiring] activity	0.0776975	0.577056	2	3
GO:0015137 citrate transmembrane transporter activity	2	0.0776975	0.124	0.667	Molecular Function	GO:0015137	citrate transmembrane transporter activity	0.0776975	0.577056	2	3
GO:0015142 tricarboxylic acid transmembrane transporter activity	2	0.0776975	0.124	0.667	Molecular Function	GO:0015142	tricarboxylic acid transmembrane transporter activity	0.0776975	0.577056	2	3
GO:0016300 tRNA (uracil) methyltransferase activity	2	0.0776975	0.124	0.667	Molecular Function	GO:0016300	tRNA (uracil) methyltransferase activity	0.0776975	0.577056	2	3
GO:0019136 deoxynucleoside kinase activity	2	0.0776975	0.124	0.667	Molecular Function	GO:0019136	deoxynucleoside kinase activity	0.0776975	0.577056	2	3
GO:0033759 flavone synthase activity	2	0.0776975	0.124	0.667	Molecular Function	GO:0033759	flavone synthase activity	0.0776975	0.577056	2	3
GO:0034785 salicylate 5-hydroxylase activity	2	0.0776975	0.124	0.667	Molecular Function	GO:0034785	salicylate 5-hydroxylase activity	0.0776975	0.577056	2	3
GO:0042284 sphingolipid delta-4 desaturase activity	2	0.0776975	0.124	0.667	Molecular Function	GO:0042284	sphingolipid delta-4 desaturase activity	0.0776975	0.577056	2	3
GO:0042389 omega-3 fatty acid desaturase activity	2	0.0776975	0.124	0.667	Molecular Function	GO:0042389	omega-3 fatty acid desaturase activity	0.0776975	0.577056	2	3
GO:0045430 chalcone isomerase activity	2	0.0776975	0.124	0.667	Molecular Function	GO:0045430	chalcone isomerase activity	0.0776975	0.577056	2	3
GO:0046429 4-hydroxy-3-methylbut-2-en-1-yl diphosphate synthase activity	2	0.0776975	0.124	0.667	Molecular Function	GO:0046429	4-hydroxy-3-methylbut-2-en-1-yl diphosphate synthase activity	0.0776975	0.577056	2	3
GO:0050362 L-tryptophan:2-oxoglutarate aminotransferase activity	2	0.0776975	0.124	0.667	Molecular Function	GO:0050362	L-tryptophan:2-oxoglutarate aminotransferase activity	0.0776975	0.577056	2	3
GO:0052639 salicylic acid glucosyltransferase (ester-forming) activity	2	0.0776975	0.124	0.667	Molecular Function	GO:0052639	salicylic acid glucosyltransferase (ester-forming) activity	0.0776975	0.577056	2	3
GO:0052640 salicylic acid glucosyltransferase (glucoside-forming) activity	2	0.0776975	0.124	0.667	Molecular Function	GO:0052640	salicylic acid glucosyltransferase (glucoside-forming) activity	0.0776975	0.577056	2	3
GO:0052641 benzoic acid glucosyltransferase activity	2	0.0776975	0.124	0.667	Molecular Function	GO:0052641	benzoic acid glucosyltransferase activity	0.0776975	0.577056	2	3
GO:0070529 L-tryptophan aminotransferase activity	2	0.0776975	0.124	0.667	Molecular Function	GO:0070529	L-tryptophan aminotransferase activity	0.0776975	0.577056	2	3
GO:0080002 UDP-glucose:4-aminobenzoate acylglucosyltransferase activity	2	0.0776975	0.124	0.667	Molecular Function	GO:0080002	UDP-glucose:4-aminobenzoate acylglucosyltransferase activity	0.0776975	0.577056	2	3
GO:0080097 L-tryptophan:pyruvate aminotransferase activity	2	0.0776975	0.124	0.667	Molecular Function	GO:0080097	L-tryptophan:pyruvate aminotransferase activity	0.0776975	0.577056	2	3
GO:0043614 multi-eIF complex	4	0.0618603	0.228	0.4	Cellular Component	GO:0043614	multi-eIF complex	0.0618603	0.582987	4	10
GO:0016407 acetyltransferase activity	18	0.079149	1.114	0.24	Molecular Function	GO:0016407	acetyltransferase activity	0.079149	0.584553	18	75
GO:0005938 cell cortex	33	0.062985	1.878	0.209	Cellular Component	GO:0005938	cell cortex	0.062985	0.584726	33	158
GO:0030838 positive regulation of actin filament polymerization	12	0.0443149	0.658	0.279	Biological Process	GO:0030838	positive regulation of actin filament polymerization	0.0443149	0.595708	12	43
GO:0032272 negative regulation of protein polymerization	12	0.0443149	0.658	0.279	Biological Process	GO:0032272	negative regulation of protein polymerization	0.0443149	0.595708	12	43
GO:0043596 nuclear replication fork	8	0.0677517	0.455	0.286	Cellular Component	GO:0043596	nuclear replication fork	0.0677517	0.59587	8	28
GO:0000328 fungal-type vacuole lumen	2	0.0689753	0.114	0.667	Cellular Component	GO:0000328	fungal-type vacuole lumen	0.0689753	0.59587	2	3
GO:0000796 condensin complex	2	0.0689753	0.114	0.667	Cellular Component	GO:0000796	condensin complex	0.0689753	0.59587	2	3
GO:0000935 barrier septum	2	0.0689753	0.114	0.667	Cellular Component	GO:0000935	barrier septum	0.0689753	0.59587	2	3
GO:0071540 eukaryotic translation initiation factor 3 complex, eIF3e	2	0.0689753	0.114	0.667	Cellular Component	GO:0071540	eukaryotic translation initiation factor 3 complex, eIF3e	0.0689753	0.59587	2	3
GO:0030447 filamentous growth	8	0.0446256	0.439	0.32	Biological Process	GO:0030447	filamentous growth	0.0446256	0.596624	8	25
GO:0033260 nuclear DNA replication	8	0.0446256	0.439	0.32	Biological Process	GO:0033260	nuclear DNA replication	0.0446256	0.596624	8	25
GO:0006351 transcription, DNA-templated	323	0.0450747	17.718	0.181	Biological Process	GO:0006351	transcription, DNA-templated	0.0450747	0.600996	323	1787
GO:0000156 phosphorelay response regulator activity	7	0.0836115	0.433	0.304	Molecular Function	GO:0000156	phosphorelay response regulator activity	0.0836115	0.612671	7	23
GO:0003677 DNA binding	188	0.0838831	11.634	0.187	Molecular Function	GO:0003677	DNA binding	0.0838831	0.612671	188	1005
GO:0010118 stomatal movement	31	0.0464247	1.7	0.225	Biological Process	GO:0010118	stomatal movement	0.0464247	0.617324	31	138
GO:0005992 trehalose biosynthetic process	7	0.0478365	0.384	0.333	Biological Process	GO:0005992	trehalose biosynthetic process	0.0478365	0.623206	7	21
GO:0045489 pectin biosynthetic process	7	0.0478365	0.384	0.333	Biological Process	GO:0045489	pectin biosynthetic process	0.0478365	0.623206	7	21
GO:0046134 pyrimidine nucleoside biosynthetic process	7	0.0478365	0.384	0.333	Biological Process	GO:0046134	pyrimidine nucleoside biosynthetic process	0.0478365	0.623206	7	21
GO:0010364 regulation of ethylene biosynthetic process	4	0.0480072	0.219	0.444	Biological Process	GO:0010364	regulation of ethylene biosynthetic process	0.0480072	0.623206	4	9
GO:0019755 one-carbon compound transport	4	0.0480072	0.219	0.444	Biological Process	GO:0019755	one-carbon compound transport	0.0480072	0.623206	4	9
GO:0031335 regulation of sulfur amino acid metabolic process	4	0.0480072	0.219	0.444	Biological Process	GO:0031335	regulation of sulfur amino acid metabolic process	0.0480072	0.623206	4	9
GO:0098900 regulation of action potential	4	0.0480072	0.219	0.444	Biological Process	GO:0098900	regulation of action potential	0.0480072	0.623206	4	9
GO:1900908 regulation of olefin metabolic process	4	0.0480072	0.219	0.444	Biological Process	GO:1900908	regulation of olefin metabolic process	0.0480072	0.623206	4	9
GO:1900911 regulation of olefin biosynthetic process	4	0.0480072	0.219	0.444	Biological Process	GO:1900911	regulation of olefin biosynthetic process	0.0480072	0.623206	4	9
GO:0000325 plant-type vacuole	28	0.0752379	1.594	0.211	Cellular Component	GO:0000325	plant-type vacuole	0.0752379	0.641068	28	133
GO:0080147 root hair cell development	15	0.0496431	0.823	0.259	Biological Process	GO:0080147	root hair cell development	0.0496431	0.642747	15	58
GO:0000347 THO complex	4	0.0852396	0.228	0.364	Cellular Component	GO:0000347	THO complex	0.0852396	0.642794	4	11
GO:0005828 kinetochore microtubule	3	0.087213	0.171	0.429	Cellular Component	GO:0005828	kinetochore microtubule	0.087213	0.642794	3	7
GO:0005853 eukaryotic translation elongation factor 1 complex	3	0.087213	0.171	0.429	Cellular Component	GO:0005853	eukaryotic translation elongation factor 1 complex	0.087213	0.642794	3	7
GO:0010005 cortical microtubule, transverse to long axis	3	0.087213	0.171	0.429	Cellular Component	GO:0010005	cortical microtubule, transverse to long axis	0.087213	0.642794	3	7
GO:0031261 DNA replication preinitiation complex	3	0.087213	0.171	0.429	Cellular Component	GO:0031261	DNA replication preinitiation complex	0.087213	0.642794	3	7
GO:0033290 eukaryotic 48S preinitiation complex	3	0.087213	0.171	0.429	Cellular Component	GO:0033290	eukaryotic 48S preinitiation complex	0.087213	0.642794	3	7
GO:0035371 microtubule plus-end	3	0.087213	0.171	0.429	Cellular Component	GO:0035371	microtubule plus-end	0.087213	0.642794	3	7
GO:1990023 mitotic spindle midzone	3	0.087213	0.171	0.429	Cellular Component	GO:1990023	mitotic spindle midzone	0.087213	0.642794	3	7
GO:0005826 actomyosin contractile ring	6	0.0878417	0.341	0.3	Cellular Component	GO:0005826	actomyosin contractile ring	0.0878417	0.642794	6	20
GO:0042645 mitochondrial nucleoid	6	0.0878417	0.341	0.3	Cellular Component	GO:0042645	mitochondrial nucleoid	0.0878417	0.642794	6	20
GO:0044426 cell wall part	6	0.0878417	0.341	0.3	Cellular Component	GO:0044426	cell wall part	0.0878417	0.642794	6	20
GO:0070938 contractile ring	6	0.0878417	0.341	0.3	Cellular Component	GO:0070938	contractile ring	0.0878417	0.642794	6	20
GO:1901617 organic hydroxy compound biosynthetic process	36	0.0498798	1.975	0.218	Biological Process	GO:1901617	organic hydroxy compound biosynthetic process	0.0498798	0.644117	36	165
GO:0032970 regulation of actin filament-based process	25	0.0503283	1.371	0.231	Biological Process	GO:0032970	regulation of actin filament-based process	0.0503283	0.646547	25	108
GO:0042447 hormone catabolic process	6	0.0503308	0.329	0.353	Biological Process	GO:0042447	hormone catabolic process	0.0503308	0.646547	6	17
GO:0070011 peptidase activity, acting on L-amino acid peptides	57	0.0891	3.527	0.203	Molecular Function	GO:0070011	peptidase activity, acting on L-amino acid peptides	0.0891	0.647199	57	281
GO:0033993 response to lipid	145	0.0508695	7.954	0.189	Biological Process	GO:0033993	response to lipid	0.0508695	0.64989	145	768
GO:0042219 cellular modified amino acid catabolic process	5	0.0511194	0.274	0.385	Biological Process	GO:0042219	cellular modified amino acid catabolic process	0.0511194	0.64989	5	13
GO:0048441 petal development	5	0.0511194	0.274	0.385	Biological Process	GO:0048441	petal development	0.0511194	0.64989	5	13
GO:0048465 corolla development	5	0.0511194	0.274	0.385	Biological Process	GO:0048465	corolla development	0.0511194	0.64989	5	13
GO:0010054 trichoblast differentiation	19	0.0518825	1.042	0.244	Biological Process	GO:0010054	trichoblast differentiation	0.0518825	0.654767	19	78
GO:0010119 regulation of stomatal movement	19	0.0518825	1.042	0.244	Biological Process	GO:0010119	regulation of stomatal movement	0.0518825	0.654767	19	78
GO:0010200 response to chitin	34	0.0519023	1.865	0.219	Biological Process	GO:0010200	response to chitin	0.0519023	0.654767	34	155
GO:0003824 catalytic activity	919	0.0906573	56.869	0.176	Molecular Function	GO:0003824	catalytic activity	0.0906573	0.654913	919	5229
GO:0048588 developmental cell growth	33	0.0529189	1.81	0.22	Biological Process	GO:0048588	developmental cell growth	0.0529189	0.659258	33	150
GO:0006206 pyrimidine nucleobase metabolic process	8	0.0553665	0.439	0.308	Biological Process	GO:0006206	pyrimidine nucleobase metabolic process	0.0553665	0.659258	8	26
GO:0003006 developmental process involved in reproduction	254	0.0563897	13.933	0.182	Biological Process	GO:0003006	developmental process involved in reproduction	0.0563897	0.659258	254	1396
GO:0008064 regulation of actin polymerization or depolymerization	19	0.0580498	1.042	0.241	Biological Process	GO:0008064	regulation of actin polymerization or depolymerization	0.0580498	0.659258	19	79
GO:0030832 regulation of actin filament length	19	0.0580498	1.042	0.241	Biological Process	GO:0030832	regulation of actin filament length	0.0580498	0.659258	19	79
GO:0085029 extracellular matrix assembly	11	0.0581475	0.603	0.275	Biological Process	GO:0085029	extracellular matrix assembly	0.0581475	0.659258	11	40
GO:0046148 pigment biosynthetic process	32	0.0584474	1.755	0.219	Biological Process	GO:0046148	pigment biosynthetic process	0.0584474	0.659258	32	146
GO:0040007 growth	128	0.0591918	7.021	0.189	Biological Process	GO:0040007	growth	0.0591918	0.659258	128	676
GO:1901615 organic hydroxy compound metabolic process	56	0.0595947	3.072	0.204	Biological Process	GO:1901615	organic hydroxy compound metabolic process	0.0595947	0.659258	56	275
GO:0006555 methionine metabolic process	7	0.0604123	0.384	0.318	Biological Process	GO:0006555	methionine metabolic process	0.0604123	0.659258	7	22
GO:0009218 pyrimidine ribonucleotide metabolic process	7	0.0604123	0.384	0.318	Biological Process	GO:0009218	pyrimidine ribonucleotide metabolic process	0.0604123	0.659258	7	22
GO:0016106 sesquiterpenoid biosynthetic process	7	0.0604123	0.384	0.318	Biological Process	GO:0016106	sesquiterpenoid biosynthetic process	0.0604123	0.659258	7	22
GO:0080022 primary root development	7	0.0604123	0.384	0.318	Biological Process	GO:0080022	primary root development	0.0604123	0.659258	7	22
GO:0080113 regulation of seed growth	7	0.0604123	0.384	0.318	Biological Process	GO:0080113	regulation of seed growth	0.0604123	0.659258	7	22
GO:0009767 photosynthetic electron transport chain	12	0.0606042	0.658	0.267	Biological Process	GO:0009767	photosynthetic electron transport chain	0.0606042	0.659258	12	45
GO:0010410 hemicellulose metabolic process	12	0.0606042	0.658	0.267	Biological Process	GO:0010410	hemicellulose metabolic process	0.0606042	0.659258	12	45
GO:0018958 phenol-containing compound metabolic process	12	0.0606042	0.658	0.267	Biological Process	GO:0018958	phenol-containing compound metabolic process	0.0606042	0.659258	12	45
GO:0046165 alcohol biosynthetic process	25	0.0607332	1.371	0.227	Biological Process	GO:0046165	alcohol biosynthetic process	0.0607332	0.659258	25	110
GO:0010014 meristem initiation	9	0.0609363	0.494	0.29	Biological Process	GO:0010014	meristem initiation	0.0609363	0.659258	9	31
GO:0006067 ethanol metabolic process	3	0.062293	0.165	0.5	Biological Process	GO:0006067	ethanol metabolic process	0.062293	0.659258	3	6
GO:0006241 CTP biosynthetic process	3	0.062293	0.165	0.5	Biological Process	GO:0006241	CTP biosynthetic process	0.062293	0.659258	3	6
GO:0006348 chromatin silencing at telomere	3	0.062293	0.165	0.5	Biological Process	GO:0006348	chromatin silencing at telomere	0.062293	0.659258	3	6
GO:0006537 glutamate biosynthetic process	3	0.062293	0.165	0.5	Biological Process	GO:0006537	glutamate biosynthetic process	0.062293	0.659258	3	6
GO:0009209 pyrimidine ribonucleoside triphosphate biosynthetic process	3	0.062293	0.165	0.5	Biological Process	GO:0009209	pyrimidine ribonucleoside triphosphate biosynthetic process	0.062293	0.659258	3	6
GO:0010222 stem vascular tissue pattern formation	3	0.062293	0.165	0.5	Biological Process	GO:0010222	stem vascular tissue pattern formation	0.062293	0.659258	3	6
GO:0010271 regulation of chlorophyll catabolic process	3	0.062293	0.165	0.5	Biological Process	GO:0010271	regulation of chlorophyll catabolic process	0.062293	0.659258	3	6
GO:0016138 glycoside biosynthetic process	3	0.062293	0.165	0.5	Biological Process	GO:0016138	glycoside biosynthetic process	0.062293	0.659258	3	6
GO:0032954 regulation of cytokinetic process	3	0.062293	0.165	0.5	Biological Process	GO:0032954	regulation of cytokinetic process	0.062293	0.659258	3	6
GO:0034756 regulation of iron ion transport	3	0.062293	0.165	0.5	Biological Process	GO:0034756	regulation of iron ion transport	0.062293	0.659258	3	6
GO:0043936 asexual sporulation resulting in formation of a cellular spore	3	0.062293	0.165	0.5	Biological Process	GO:0043936	asexual sporulation resulting in formation of a cellular spore	0.062293	0.659258	3	6
GO:0046036 CTP metabolic process	3	0.062293	0.165	0.5	Biological Process	GO:0046036	CTP metabolic process	0.062293	0.659258	3	6
GO:0046739 transport of virus in multicellular host	3	0.062293	0.165	0.5	Biological Process	GO:0046739	transport of virus in multicellular host	0.062293	0.659258	3	6
GO:0051511 negative regulation of unidimensional cell growth	3	0.062293	0.165	0.5	Biological Process	GO:0051511	negative regulation of unidimensional cell growth	0.062293	0.659258	3	6
GO:0071249 cellular response to nitrate	3	0.062293	0.165	0.5	Biological Process	GO:0071249	cellular response to nitrate	0.062293	0.659258	3	6
GO:0071457 cellular response to ozone	3	0.062293	0.165	0.5	Biological Process	GO:0071457	cellular response to ozone	0.062293	0.659258	3	6
GO:0080027 response to herbivore	3	0.062293	0.165	0.5	Biological Process	GO:0080027	response to herbivore	0.062293	0.659258	3	6
GO:0090355 positive regulation of auxin metabolic process	3	0.062293	0.165	0.5	Biological Process	GO:0090355	positive regulation of auxin metabolic process	0.062293	0.659258	3	6
GO:1901404 regulation of tetrapyrrole catabolic process	3	0.062293	0.165	0.5	Biological Process	GO:1901404	regulation of tetrapyrrole catabolic process	0.062293	0.659258	3	6
GO:1902412 regulation of mitotic cytokinesis	3	0.062293	0.165	0.5	Biological Process	GO:1902412	regulation of mitotic cytokinesis	0.062293	0.659258	3	6
GO:1903436 regulation of mitotic cytokinetic process	3	0.062293	0.165	0.5	Biological Process	GO:1903436	regulation of mitotic cytokinetic process	0.062293	0.659258	3	6
GO:1904426 positive regulation of GTP binding	3	0.062293	0.165	0.5	Biological Process	GO:1904426	positive regulation of GTP binding	0.062293	0.659258	3	6
GO:1904475 regulation of Ras GTPase binding	3	0.062293	0.165	0.5	Biological Process	GO:1904475	regulation of Ras GTPase binding	0.062293	0.659258	3	6
GO:1904477 positive regulation of Ras GTPase binding	3	0.062293	0.165	0.5	Biological Process	GO:1904477	positive regulation of Ras GTPase binding	0.062293	0.659258	3	6
GO:2001106 regulation of Rho guanyl-nucleotide exchange factor activity	3	0.062293	0.165	0.5	Biological Process	GO:2001106	regulation of Rho guanyl-nucleotide exchange factor activity	0.062293	0.659258	3	6
GO:2001108 positive regulation of Rho guanyl-nucleotide exchange factor activity	3	0.062293	0.165	0.5	Biological Process	GO:2001108	positive regulation of Rho guanyl-nucleotide exchange factor activity	0.062293	0.659258	3	6
GO:0001708 cell fate specification	13	0.0623816	0.713	0.26	Biological Process	GO:0001708	cell fate specification	0.0623816	0.659258	13	50
GO:0009911 positive regulation of flower development	13	0.0623816	0.713	0.26	Biological Process	GO:0009911	positive regulation of flower development	0.0623816	0.659258	13	50
GO:0046283 anthocyanin-containing compound metabolic process	13	0.0623816	0.713	0.26	Biological Process	GO:0046283	anthocyanin-containing compound metabolic process	0.0623816	0.659258	13	50
GO:0051510 regulation of unidimensional cell growth	13	0.0623816	0.713	0.26	Biological Process	GO:0051510	regulation of unidimensional cell growth	0.0623816	0.659258	13	50
GO:0015698 inorganic anion transport	20	0.0642973	1.097	0.235	Biological Process	GO:0015698	inorganic anion transport	0.0642973	0.659258	20	85
GO:0042545 cell wall modification	15	0.0644185	0.823	0.25	Biological Process	GO:0042545	cell wall modification	0.0644185	0.659258	15	60
GO:0010224 response to UV-B	16	0.0648685	0.878	0.246	Biological Process	GO:0010224	response to UV-B	0.0648685	0.659258	16	65
GO:0010565 regulation of cellular ketone metabolic process	16	0.0648685	0.878	0.246	Biological Process	GO:0010565	regulation of cellular ketone metabolic process	0.0648685	0.659258	16	65
GO:0072527 pyrimidine-containing compound metabolic process	16	0.0648685	0.878	0.246	Biological Process	GO:0072527	pyrimidine-containing compound metabolic process	0.0648685	0.659258	16	65
GO:0006101 citrate metabolic process	10	0.0650229	0.549	0.278	Biological Process	GO:0006101	citrate metabolic process	0.0650229	0.659258	10	36
GO:0006714 sesquiterpenoid metabolic process	10	0.0650229	0.549	0.278	Biological Process	GO:0006714	sesquiterpenoid metabolic process	0.0650229	0.659258	10	36
GO:0009638 phototropism	6	0.0652037	0.329	0.333	Biological Process	GO:0009638	phototropism	0.0652037	0.659258	6	18
GO:0046132 pyrimidine ribonucleoside biosynthetic process	6	0.0652037	0.329	0.333	Biological Process	GO:0046132	pyrimidine ribonucleoside biosynthetic process	0.0652037	0.659258	6	18
GO:0005991 trehalose metabolic process	8	0.067619	0.439	0.296	Biological Process	GO:0005991	trehalose metabolic process	0.067619	0.659258	8	27
GO:0009625 response to insect	8	0.067619	0.439	0.296	Biological Process	GO:0009625	response to insect	0.067619	0.659258	8	27
GO:0043562 cellular response to nitrogen levels	8	0.067619	0.439	0.296	Biological Process	GO:0043562	cellular response to nitrogen levels	0.067619	0.659258	8	27
GO:0009112 nucleobase metabolic process	11	0.0679795	0.603	0.268	Biological Process	GO:0009112	nucleobase metabolic process	0.0679795	0.659258	11	41
GO:0032956 regulation of actin cytoskeleton organization	23	0.0685499	1.262	0.228	Biological Process	GO:0032956	regulation of actin cytoskeleton organization	0.0685499	0.659258	23	101
GO:0042440 pigment metabolic process	38	0.0686262	2.084	0.211	Biological Process	GO:0042440	pigment metabolic process	0.0686262	0.659258	38	180
GO:0001508 action potential	5	0.0689408	0.274	0.357	Biological Process	GO:0001508	action potential	0.0689408	0.659258	5	14
GO:0042026 protein refolding	5	0.0689408	0.274	0.357	Biological Process	GO:0042026	protein refolding	0.0689408	0.659258	5	14
GO:0006083 acetate metabolic process	4	0.0697179	0.219	0.4	Biological Process	GO:0006083	acetate metabolic process	0.0697179	0.659258	4	10
GO:0006751 glutathione catabolic process	4	0.0697179	0.219	0.4	Biological Process	GO:0006751	glutathione catabolic process	0.0697179	0.659258	4	10
GO:0007143 female meiotic division	4	0.0697179	0.219	0.4	Biological Process	GO:0007143	female meiotic division	0.0697179	0.659258	4	10
GO:0009147 pyrimidine nucleoside triphosphate metabolic process	4	0.0697179	0.219	0.4	Biological Process	GO:0009147	pyrimidine nucleoside triphosphate metabolic process	0.0697179	0.659258	4	10
GO:0009154 purine ribonucleotide catabolic process	4	0.0697179	0.219	0.4	Biological Process	GO:0009154	purine ribonucleotide catabolic process	0.0697179	0.659258	4	10
GO:0009261 ribonucleotide catabolic process	4	0.0697179	0.219	0.4	Biological Process	GO:0009261	ribonucleotide catabolic process	0.0697179	0.659258	4	10
GO:0010158 abaxial cell fate specification	4	0.0697179	0.219	0.4	Biological Process	GO:0010158	abaxial cell fate specification	0.0697179	0.659258	4	10
GO:0010201 response to continuous far red light stimulus by the high-irradiance response system	4	0.0697179	0.219	0.4	Biological Process	GO:0010201	response to continuous far red light stimulus by the high-irradiance response system	0.0697179	0.659258	4	10
GO:0010375 stomatal complex patterning	4	0.0697179	0.219	0.4	Biological Process	GO:0010375	stomatal complex patterning	0.0697179	0.659258	4	10
GO:0010411 xyloglucan metabolic process	4	0.0697179	0.219	0.4	Biological Process	GO:0010411	xyloglucan metabolic process	0.0697179	0.659258	4	10
GO:0016998 cell wall macromolecule catabolic process	4	0.0697179	0.219	0.4	Biological Process	GO:0016998	cell wall macromolecule catabolic process	0.0697179	0.659258	4	10
GO:0019856 pyrimidine nucleobase biosynthetic process	4	0.0697179	0.219	0.4	Biological Process	GO:0019856	pyrimidine nucleobase biosynthetic process	0.0697179	0.659258	4	10
GO:0032352 positive regulation of hormone metabolic process	4	0.0697179	0.219	0.4	Biological Process	GO:0032352	positive regulation of hormone metabolic process	0.0697179	0.659258	4	10
GO:0032958 inositol phosphate biosynthetic process	4	0.0697179	0.219	0.4	Biological Process	GO:0032958	inositol phosphate biosynthetic process	0.0697179	0.659258	4	10
GO:0044110 growth involved in symbiotic interaction	4	0.0697179	0.219	0.4	Biological Process	GO:0044110	growth involved in symbiotic interaction	0.0697179	0.659258	4	10
GO:0044116 growth of symbiont involved in interaction with host	4	0.0697179	0.219	0.4	Biological Process	GO:0044116	growth of symbiont involved in interaction with host	0.0697179	0.659258	4	10
GO:0044117 growth of symbiont in host	4	0.0697179	0.219	0.4	Biological Process	GO:0044117	growth of symbiont in host	0.0697179	0.659258	4	10
GO:0051031 tRNA transport	4	0.0697179	0.219	0.4	Biological Process	GO:0051031	tRNA transport	0.0697179	0.659258	4	10
GO:0051125 regulation of actin nucleation	4	0.0697179	0.219	0.4	Biological Process	GO:0051125	regulation of actin nucleation	0.0697179	0.659258	4	10
GO:0080144 amino acid homeostasis	4	0.0697179	0.219	0.4	Biological Process	GO:0080144	amino acid homeostasis	0.0697179	0.659258	4	10
GO:0010150 leaf senescence	31	0.0697785	1.7	0.217	Biological Process	GO:0010150	leaf senescence	0.0697785	0.659258	31	143
GO:0010260 organ senescence	31	0.0697785	1.7	0.217	Biological Process	GO:0010260	organ senescence	0.0697785	0.659258	31	143
GO:0034754 cellular hormone metabolic process	12	0.0700661	0.658	0.261	Biological Process	GO:0034754	cellular hormone metabolic process	0.0700661	0.659258	12	46
GO:0071215 cellular response to abscisic acid stimulus	44	0.0718716	2.414	0.207	Biological Process	GO:0071215	cellular response to abscisic acid stimulus	0.0718716	0.659258	44	213
GO:0006099 tricarboxylic acid cycle	9	0.0727459	0.494	0.281	Biological Process	GO:0006099	tricarboxylic acid cycle	0.0727459	0.659258	9	32
GO:0071470 cellular response to osmotic stress	16	0.0729302	0.878	0.242	Biological Process	GO:0071470	cellular response to osmotic stress	0.0729302	0.659258	16	66
GO:0006037 cell wall chitin metabolic process	2	0.0740995	0.11	0.667	Biological Process	GO:0006037	cell wall chitin metabolic process	0.0740995	0.659258	2	3
GO:0006272 leading strand elongation	2	0.0740995	0.11	0.667	Biological Process	GO:0006272	leading strand elongation	0.0740995	0.659258	2	3
GO:0006842 tricarboxylic acid transport	2	0.0740995	0.11	0.667	Biological Process	GO:0006842	tricarboxylic acid transport	0.0740995	0.659258	2	3
GO:0007039 protein catabolic process in the vacuole	2	0.0740995	0.11	0.667	Biological Process	GO:0007039	protein catabolic process in the vacuole	0.0740995	0.659258	2	3
GO:0009769 photosynthesis, light harvesting in photosystem II	2	0.0740995	0.11	0.667	Biological Process	GO:0009769	photosynthesis, light harvesting in photosystem II	0.0740995	0.659258	2	3
GO:0010110 regulation of photosynthesis, dark reaction	2	0.0740995	0.11	0.667	Biological Process	GO:0010110	regulation of photosynthesis, dark reaction	0.0740995	0.659258	2	3
GO:0010258 NADH dehydrogenase complex (plastoquinone) assembly	2	0.0740995	0.11	0.667	Biological Process	GO:0010258	NADH dehydrogenase complex (plastoquinone) assembly	0.0740995	0.659258	2	3
GO:0010273 detoxification of copper ion	2	0.0740995	0.11	0.667	Biological Process	GO:0010273	detoxification of copper ion	0.0740995	0.659258	2	3
GO:0010433 bract morphogenesis	2	0.0740995	0.11	0.667	Biological Process	GO:0010433	bract morphogenesis	0.0740995	0.659258	2	3
GO:0010434 bract formation	2	0.0740995	0.11	0.667	Biological Process	GO:0010434	bract formation	0.0740995	0.659258	2	3
GO:0015746 citrate transport	2	0.0740995	0.11	0.667	Biological Process	GO:0015746	citrate transport	0.0740995	0.659258	2	3
GO:0018874 benzoate metabolic process	2	0.0740995	0.11	0.667	Biological Process	GO:0018874	benzoate metabolic process	0.0740995	0.659258	2	3
GO:0031135 negative regulation of conjugation	2	0.0740995	0.11	0.667	Biological Process	GO:0031135	negative regulation of conjugation	0.0740995	0.659258	2	3
GO:0031138 negative regulation of conjugation with cellular fusion	2	0.0740995	0.11	0.667	Biological Process	GO:0031138	negative regulation of conjugation with cellular fusion	0.0740995	0.659258	2	3
GO:0031991 regulation of actomyosin contractile ring contraction	2	0.0740995	0.11	0.667	Biological Process	GO:0031991	regulation of actomyosin contractile ring contraction	0.0740995	0.659258	2	3
GO:0033292 T-tubule organization	2	0.0740995	0.11	0.667	Biological Process	GO:0033292	T-tubule organization	0.0740995	0.659258	2	3
GO:0033481 galacturonate biosynthetic process	2	0.0740995	0.11	0.667	Biological Process	GO:0033481	galacturonate biosynthetic process	0.0740995	0.659258	2	3
GO:0033524 sinapate ester metabolic process	2	0.0740995	0.11	0.667	Biological Process	GO:0033524	sinapate ester metabolic process	0.0740995	0.659258	2	3
GO:0033525 sinapate ester biosynthetic process	2	0.0740995	0.11	0.667	Biological Process	GO:0033525	sinapate ester biosynthetic process	0.0740995	0.659258	2	3
GO:0034757 negative regulation of iron ion transport	2	0.0740995	0.11	0.667	Biological Process	GO:0034757	negative regulation of iron ion transport	0.0740995	0.659258	2	3
GO:0035674 tricarboxylic acid transmembrane transport	2	0.0740995	0.11	0.667	Biological Process	GO:0035674	tricarboxylic acid transmembrane transport	0.0740995	0.659258	2	3
GO:0036091 positive regulation of transcription from RNA polymerase II promoter in response to oxidative stress	2	0.0740995	0.11	0.667	Biological Process	GO:0036091	positive regulation of transcription from RNA polymerase II promoter in response to oxidative stress	0.0740995	0.659258	2	3
GO:0036309 protein localization to M-band	2	0.0740995	0.11	0.667	Biological Process	GO:0036309	protein localization to M-band	0.0740995	0.659258	2	3
GO:0036371 protein localization to T-tubule	2	0.0740995	0.11	0.667	Biological Process	GO:0036371	protein localization to T-tubule	0.0740995	0.659258	2	3
GO:0042268 regulation of cytolysis	2	0.0740995	0.11	0.667	Biological Process	GO:0042268	regulation of cytolysis	0.0740995	0.659258	2	3
GO:0045919 positive regulation of cytolysis	2	0.0740995	0.11	0.667	Biological Process	GO:0045919	positive regulation of cytolysis	0.0740995	0.659258	2	3
GO:0046244 salicylic acid catabolic process	2	0.0740995	0.11	0.667	Biological Process	GO:0046244	salicylic acid catabolic process	0.0740995	0.659258	2	3
GO:0051710 regulation of cytolysis in other organism	2	0.0740995	0.11	0.667	Biological Process	GO:0051710	regulation of cytolysis in other organism	0.0740995	0.659258	2	3
GO:0051714 positive regulation of cytolysis in other organism	2	0.0740995	0.11	0.667	Biological Process	GO:0051714	positive regulation of cytolysis in other organism	0.0740995	0.659258	2	3
GO:0051715 cytolysis in other organism	2	0.0740995	0.11	0.667	Biological Process	GO:0051715	cytolysis in other organism	0.0740995	0.659258	2	3
GO:0051801 cytolysis in other organism involved in symbiotic interaction	2	0.0740995	0.11	0.667	Biological Process	GO:0051801	cytolysis in other organism involved in symbiotic interaction	0.0740995	0.659258	2	3
GO:0051802 regulation of cytolysis in other organism involved in symbiotic interaction	2	0.0740995	0.11	0.667	Biological Process	GO:0051802	regulation of cytolysis in other organism involved in symbiotic interaction	0.0740995	0.659258	2	3
GO:0051804 positive regulation of cytolysis in other organism involved in symbiotic interaction	2	0.0740995	0.11	0.667	Biological Process	GO:0051804	positive regulation of cytolysis in other organism involved in symbiotic interaction	0.0740995	0.659258	2	3
GO:0051838 cytolysis by host of symbiont cells	2	0.0740995	0.11	0.667	Biological Process	GO:0051838	cytolysis by host of symbiont cells	0.0740995	0.659258	2	3
GO:0051839 regulation by host of cytolysis of symbiont cells	2	0.0740995	0.11	0.667	Biological Process	GO:0051839	regulation by host of cytolysis of symbiont cells	0.0740995	0.659258	2	3
GO:0051841 positive regulation by host of cytolysis of symbiont cells	2	0.0740995	0.11	0.667	Biological Process	GO:0051841	positive regulation by host of cytolysis of symbiont cells	0.0740995	0.659258	2	3
GO:0060258 negative regulation of filamentous growth	2	0.0740995	0.11	0.667	Biological Process	GO:0060258	negative regulation of filamentous growth	0.0740995	0.659258	2	3
GO:0060307 regulation of ventricular cardiac muscle cell membrane repolarization	2	0.0740995	0.11	0.667	Biological Process	GO:0060307	regulation of ventricular cardiac muscle cell membrane repolarization	0.0740995	0.659258	2	3
GO:0061691 detoxification of hydrogen peroxide	2	0.0740995	0.11	0.667	Biological Process	GO:0061691	detoxification of hydrogen peroxide	0.0740995	0.659258	2	3
GO:0061692 cellular detoxification of hydrogen peroxide	2	0.0740995	0.11	0.667	Biological Process	GO:0061692	cellular detoxification of hydrogen peroxide	0.0740995	0.659258	2	3
GO:0080037 negative regulation of cytokinin-activated signaling pathway	2	0.0740995	0.11	0.667	Biological Process	GO:0080037	negative regulation of cytokinin-activated signaling pathway	0.0740995	0.659258	2	3
GO:0080152 regulation of reductive pentose-phosphate cycle	2	0.0740995	0.11	0.667	Biological Process	GO:0080152	regulation of reductive pentose-phosphate cycle	0.0740995	0.659258	2	3
GO:0080153 negative regulation of reductive pentose-phosphate cycle	2	0.0740995	0.11	0.667	Biological Process	GO:0080153	negative regulation of reductive pentose-phosphate cycle	0.0740995	0.659258	2	3
GO:0086005 ventricular cardiac muscle cell action potential	2	0.0740995	0.11	0.667	Biological Process	GO:0086005	ventricular cardiac muscle cell action potential	0.0740995	0.659258	2	3
GO:0086014 atrial cardiac muscle cell action potential	2	0.0740995	0.11	0.667	Biological Process	GO:0086014	atrial cardiac muscle cell action potential	0.0740995	0.659258	2	3
GO:0086015 SA node cell action potential	2	0.0740995	0.11	0.667	Biological Process	GO:0086015	SA node cell action potential	0.0740995	0.659258	2	3
GO:0086018 SA node cell to atrial cardiac muscle cell signalling	2	0.0740995	0.11	0.667	Biological Process	GO:0086018	SA node cell to atrial cardiac muscle cell signalling	0.0740995	0.659258	2	3
GO:0086019 cell-cell signaling involved in cardiac conduction	2	0.0740995	0.11	0.667	Biological Process	GO:0086019	cell-cell signaling involved in cardiac conduction	0.0740995	0.659258	2	3
GO:0086026 atrial cardiac muscle cell to AV node cell signaling	2	0.0740995	0.11	0.667	Biological Process	GO:0086026	atrial cardiac muscle cell to AV node cell signaling	0.0740995	0.659258	2	3
GO:0086046 membrane depolarization during SA node cell action potential	2	0.0740995	0.11	0.667	Biological Process	GO:0086046	membrane depolarization during SA node cell action potential	0.0740995	0.659258	2	3
GO:0086066 atrial cardiac muscle cell to AV node cell communication	2	0.0740995	0.11	0.667	Biological Process	GO:0086066	atrial cardiac muscle cell to AV node cell communication	0.0740995	0.659258	2	3
GO:0086070 SA node cell to atrial cardiac muscle cell communication	2	0.0740995	0.11	0.667	Biological Process	GO:0086070	SA node cell to atrial cardiac muscle cell communication	0.0740995	0.659258	2	3
GO:0090058 metaxylem development	2	0.0740995	0.11	0.667	Biological Process	GO:0090058	metaxylem development	0.0740995	0.659258	2	3
GO:0090357 regulation of tryptophan metabolic process	2	0.0740995	0.11	0.667	Biological Process	GO:0090357	regulation of tryptophan metabolic process	0.0740995	0.659258	2	3
GO:0090603 sieve element differentiation	2	0.0740995	0.11	0.667	Biological Process	GO:0090603	sieve element differentiation	0.0740995	0.659258	2	3
GO:0098907 regulation of SA node cell action potential	2	0.0740995	0.11	0.667	Biological Process	GO:0098907	regulation of SA node cell action potential	0.0740995	0.659258	2	3
GO:0098910 regulation of atrial cardiac muscle cell action potential	2	0.0740995	0.11	0.667	Biological Process	GO:0098910	regulation of atrial cardiac muscle cell action potential	0.0740995	0.659258	2	3
GO:0099623 regulation of cardiac muscle cell membrane repolarization	2	0.0740995	0.11	0.667	Biological Process	GO:0099623	regulation of cardiac muscle cell membrane repolarization	0.0740995	0.659258	2	3
GO:0099625 ventricular cardiac muscle cell membrane repolarization	2	0.0740995	0.11	0.667	Biological Process	GO:0099625	ventricular cardiac muscle cell membrane repolarization	0.0740995	0.659258	2	3
GO:1900035 negative regulation of cellular response to heat	2	0.0740995	0.11	0.667	Biological Process	GO:1900035	negative regulation of cellular response to heat	0.0740995	0.659258	2	3
GO:1900377 negative regulation of secondary metabolite biosynthetic process	2	0.0740995	0.11	0.667	Biological Process	GO:1900377	negative regulation of secondary metabolite biosynthetic process	0.0740995	0.659258	2	3
GO:1900429 negative regulation of filamentous growth of a population of unicellular organisms	2	0.0740995	0.11	0.667	Biological Process	GO:1900429	negative regulation of filamentous growth of a population of unicellular organisms	0.0740995	0.659258	2	3
GO:1901018 positive regulation of potassium ion transmembrane transporter activity	2	0.0740995	0.11	0.667	Biological Process	GO:1901018	positive regulation of potassium ion transmembrane transporter activity	0.0740995	0.659258	2	3
GO:1901255 nucleotide-excision repair involved in interstrand cross-link repair	2	0.0740995	0.11	0.667	Biological Process	GO:1901255	nucleotide-excision repair involved in interstrand cross-link repair	0.0740995	0.659258	2	3
GO:1901381 positive regulation of potassium ion transmembrane transport	2	0.0740995	0.11	0.667	Biological Process	GO:1901381	positive regulation of potassium ion transmembrane transport	0.0740995	0.659258	2	3
GO:1901957 regulation of cutin biosynthetic process	2	0.0740995	0.11	0.667	Biological Process	GO:1901957	regulation of cutin biosynthetic process	0.0740995	0.659258	2	3
GO:1903085 regulation of sinapate ester biosynthetic process	2	0.0740995	0.11	0.667	Biological Process	GO:1903085	regulation of sinapate ester biosynthetic process	0.0740995	0.659258	2	3
GO:1903086 negative regulation of sinapate ester biosynthetic process	2	0.0740995	0.11	0.667	Biological Process	GO:1903086	negative regulation of sinapate ester biosynthetic process	0.0740995	0.659258	2	3
GO:1990145 maintenance of translational fidelity	2	0.0740995	0.11	0.667	Biological Process	GO:1990145	maintenance of translational fidelity	0.0740995	0.659258	2	3
GO:1990169 stress response to copper ion	2	0.0740995	0.11	0.667	Biological Process	GO:1990169	stress response to copper ion	0.0740995	0.659258	2	3
GO:2000071 regulation of defense response by callose deposition	2	0.0740995	0.11	0.667	Biological Process	GO:2000071	regulation of defense response by callose deposition	0.0740995	0.659258	2	3
GO:0033238 regulation of cellular amine metabolic process	7	0.0748263	0.384	0.304	Biological Process	GO:0033238	regulation of cellular amine metabolic process	0.0748263	0.663325	7	23
GO:0044182 filamentous growth of a population of unicellular organisms	7	0.0748263	0.384	0.304	Biological Process	GO:0044182	filamentous growth of a population of unicellular organisms	0.0748263	0.663325	7	23
GO:0045491 xylan metabolic process	10	0.0763498	0.549	0.27	Biological Process	GO:0045491	xylan metabolic process	0.0763498	0.675613	10	37
GO:0016746 transferase activity, transferring acyl groups	43	0.100375	2.661	0.207	Molecular Function	GO:0016746	transferase activity, transferring acyl groups	0.100375	0.680931	43	208
GO:0005516 calmodulin binding	24	0.100598	1.485	0.222	Molecular Function	GO:0005516	calmodulin binding	0.100598	0.680931	24	108
GO:0003678 DNA helicase activity	10	0.101478	0.619	0.263	Molecular Function	GO:0003678	DNA helicase activity	0.101478	0.680931	10	38
GO:0001191 transcriptional repressor activity, RNA polymerase II transcription factor binding	3	0.101898	0.186	0.429	Molecular Function	GO:0001191	transcriptional repressor activity, RNA polymerase II transcription factor binding	0.101898	0.680931	3	7
GO:0004805 trehalose-phosphatase activity	3	0.101898	0.186	0.429	Molecular Function	GO:0004805	trehalose-phosphatase activity	0.101898	0.680931	3	7
GO:0010385 double-stranded methylated DNA binding	3	0.101898	0.186	0.429	Molecular Function	GO:0010385	double-stranded methylated DNA binding	0.101898	0.680931	3	7
GO:0043027 cysteine-type endopeptidase inhibitor activity involved in apoptotic process	3	0.101898	0.186	0.429	Molecular Function	GO:0043027	cysteine-type endopeptidase inhibitor activity involved in apoptotic process	0.101898	0.680931	3	7
GO:0051765 inositol tetrakisphosphate kinase activity	3	0.101898	0.186	0.429	Molecular Function	GO:0051765	inositol tetrakisphosphate kinase activity	0.101898	0.680931	3	7
GO:0035252 UDP-xylosyltransferase activity	4	0.103	0.248	0.364	Molecular Function	GO:0035252	UDP-xylosyltransferase activity	0.103	0.680931	4	11
GO:0004857 enzyme inhibitor activity	27	0.104134	1.671	0.218	Molecular Function	GO:0004857	enzyme inhibitor activity	0.104134	0.680931	27	124
GO:0032403 protein complex binding	54	0.104989	3.342	0.201	Molecular Function	GO:0032403	protein complex binding	0.104989	0.680931	54	268
GO:0000975 regulatory region DNA binding	69	0.106798	4.27	0.197	Molecular Function	GO:0000975	regulatory region DNA binding	0.106798	0.680931	69	350
GO:0001067 regulatory region nucleic acid binding	69	0.106798	4.27	0.197	Molecular Function	GO:0001067	regulatory region nucleic acid binding	0.106798	0.680931	69	350
GO:0044212 transcription regulatory region DNA binding	69	0.106798	4.27	0.197	Molecular Function	GO:0044212	transcription regulatory region DNA binding	0.106798	0.680931	69	350
GO:0015293 symporter activity	13	0.107435	0.804	0.245	Molecular Function	GO:0015293	symporter activity	0.107435	0.680931	13	53
GO:0001135 transcription factor activity, RNA polymerase II transcription factor recruiting	15	0.108293	0.928	0.238	Molecular Function	GO:0001135	transcription factor activity, RNA polymerase II transcription factor recruiting	0.108293	0.680931	15	63
GO:0015020 glucuronosyltransferase activity	6	0.112007	0.371	0.3	Molecular Function	GO:0015020	glucuronosyltransferase activity	0.112007	0.680931	6	20
GO:0001134 transcription factor activity, transcription factor recruiting	15	0.120209	0.928	0.234	Molecular Function	GO:0001134	transcription factor activity, transcription factor recruiting	0.120209	0.680931	15	64
GO:0015562 efflux transmembrane transporter activity	7	0.121061	0.433	0.28	Molecular Function	GO:0015562	efflux transmembrane transporter activity	0.121061	0.680931	7	25
GO:0016701 oxidoreductase activity, acting on single donors with incorporation of molecular oxygen	7	0.121061	0.433	0.28	Molecular Function	GO:0016701	oxidoreductase activity, acting on single donors with incorporation of molecular oxygen	0.121061	0.680931	7	25
GO:0016615 malate dehydrogenase activity	5	0.12328	0.309	0.312	Molecular Function	GO:0016615	malate dehydrogenase activity	0.12328	0.680931	5	16
GO:0016791 phosphatase activity	41	0.124109	2.537	0.204	Molecular Function	GO:0016791	phosphatase activity	0.124109	0.680931	41	201
GO:0003688 DNA replication origin binding	4	0.134464	0.248	0.333	Molecular Function	GO:0003688	DNA replication origin binding	0.134464	0.680931	4	12
GO:0045159 myosin II binding	4	0.134464	0.248	0.333	Molecular Function	GO:0045159	myosin II binding	0.134464	0.680931	4	12
GO:0004475 mannose-1-phosphate guanylyltransferase activity	2	0.137981	0.124	0.5	Molecular Function	GO:0004475	mannose-1-phosphate guanylyltransferase activity	0.137981	0.680931	2	4
GO:0004838 L-tyrosine:2-oxoglutarate aminotransferase activity	2	0.137981	0.124	0.5	Molecular Function	GO:0004838	L-tyrosine:2-oxoglutarate aminotransferase activity	0.137981	0.680931	2	4
GO:0008172 S-methyltransferase activity	2	0.137981	0.124	0.5	Molecular Function	GO:0008172	S-methyltransferase activity	0.137981	0.680931	2	4
GO:0008810 cellulase activity	2	0.137981	0.124	0.5	Molecular Function	GO:0008810	cellulase activity	0.137981	0.680931	2	4
GO:0009008 DNA-methyltransferase activity	2	0.137981	0.124	0.5	Molecular Function	GO:0009008	DNA-methyltransferase activity	0.137981	0.680931	2	4
GO:0009884 cytokinin receptor activity	2	0.137981	0.124	0.5	Molecular Function	GO:0009884	cytokinin receptor activity	0.137981	0.680931	2	4
GO:0015278 calcium-release channel activity	2	0.137981	0.124	0.5	Molecular Function	GO:0015278	calcium-release channel activity	0.137981	0.680931	2	4
GO:0016872 intramolecular lyase activity	2	0.137981	0.124	0.5	Molecular Function	GO:0016872	intramolecular lyase activity	0.137981	0.680931	2	4
GO:0016905 myosin heavy chain kinase activity	2	0.137981	0.124	0.5	Molecular Function	GO:0016905	myosin heavy chain kinase activity	0.137981	0.680931	2	4
GO:0034338 short-chain carboxylesterase activity	2	0.137981	0.124	0.5	Molecular Function	GO:0034338	short-chain carboxylesterase activity	0.137981	0.680931	2	4
GO:0036374 glutathione hydrolase activity	2	0.137981	0.124	0.5	Molecular Function	GO:0036374	glutathione hydrolase activity	0.137981	0.680931	2	4
GO:0046428 1,4-dihydroxy-2-naphthoate octaprenyltransferase activity	2	0.137981	0.124	0.5	Molecular Function	GO:0046428	1,4-dihydroxy-2-naphthoate octaprenyltransferase activity	0.137981	0.680931	2	4
GO:0047617 acyl-CoA hydrolase activity	2	0.137981	0.124	0.5	Molecular Function	GO:0047617	acyl-CoA hydrolase activity	0.137981	0.680931	2	4
GO:0052592 oxidoreductase activity, acting on CH or CH2 groups, with an iron-sulfur protein as acceptor	2	0.137981	0.124	0.5	Molecular Function	GO:0052592	oxidoreductase activity, acting on CH or CH2 groups, with an iron-sulfur protein as acceptor	0.137981	0.680931	2	4
GO:0052634 C-19 gibberellin 2-beta-dioxygenase activity	2	0.137981	0.124	0.5	Molecular Function	GO:0052634	C-19 gibberellin 2-beta-dioxygenase activity	0.137981	0.680931	2	4
GO:0070547 L-tyrosine aminotransferase activity	2	0.137981	0.124	0.5	Molecular Function	GO:0070547	L-tyrosine aminotransferase activity	0.137981	0.680931	2	4
GO:0097603 temperature-gated ion channel activity	2	0.137981	0.124	0.5	Molecular Function	GO:0097603	temperature-gated ion channel activity	0.137981	0.680931	2	4
GO:0097604 temperature-gated cation channel activity	2	0.137981	0.124	0.5	Molecular Function	GO:0097604	temperature-gated cation channel activity	0.137981	0.680931	2	4
GO:0099604 ligand-gated calcium channel activity	2	0.137981	0.124	0.5	Molecular Function	GO:0099604	ligand-gated calcium channel activity	0.137981	0.680931	2	4
GO:1990188 euchromatin binding	2	0.137981	0.124	0.5	Molecular Function	GO:1990188	euchromatin binding	0.137981	0.680931	2	4
GO:1990760 osmolarity-sensing cation channel activity	2	0.137981	0.124	0.5	Molecular Function	GO:1990760	osmolarity-sensing cation channel activity	0.137981	0.680931	2	4
GO:0004629 phospholipase C activity	3	0.143007	0.186	0.375	Molecular Function	GO:0004629	phospholipase C activity	0.143007	0.680931	3	8
GO:0016151 nickel cation binding	3	0.143007	0.186	0.375	Molecular Function	GO:0016151	nickel cation binding	0.143007	0.680931	3	8
GO:0042973 glucan endo-1,3-beta-D-glucosidase activity	3	0.143007	0.186	0.375	Molecular Function	GO:0042973	glucan endo-1,3-beta-D-glucosidase activity	0.143007	0.680931	3	8
GO:0046556 alpha-L-arabinofuranosidase activity	3	0.143007	0.186	0.375	Molecular Function	GO:0046556	alpha-L-arabinofuranosidase activity	0.143007	0.680931	3	8
GO:0016835 carbon-oxygen lyase activity	21	0.144897	1.3	0.216	Molecular Function	GO:0016835	carbon-oxygen lyase activity	0.144897	0.680931	21	97
GO:0033612 receptor serine/threonine kinase binding	10	0.150368	0.619	0.244	Molecular Function	GO:0033612	receptor serine/threonine kinase binding	0.150368	0.680931	10	41
GO:0016702 oxidoreductase activity, acting on single donors with incorporation of molecular oxygen, incorporation of two atoms of oxygen	5	0.151312	0.309	0.294	Molecular Function	GO:0016702	oxidoreductase activity, acting on single donors with incorporation of molecular oxygen, incorporation of two atoms of oxygen	0.151312	0.680931	5	17
GO:1990837 sequence-specific double-stranded DNA binding	35	0.158044	2.166	0.202	Molecular Function	GO:1990837	sequence-specific double-stranded DNA binding	0.158044	0.680931	35	173
GO:0015294 solute:cation symporter activity	12	0.166527	0.743	0.231	Molecular Function	GO:0015294	solute:cation symporter activity	0.166527	0.680931	12	52
GO:0004601 peroxidase activity	11	0.167983	0.681	0.234	Molecular Function	GO:0004601	peroxidase activity	0.167983	0.680931	11	47
GO:0008970 phosphatidylcholine 1-acylhydrolase activity	4	0.16925	0.248	0.308	Molecular Function	GO:0008970	phosphatidylcholine 1-acylhydrolase activity	0.16925	0.680931	4	13
GO:0015276 ligand-gated ion channel activity	4	0.16925	0.248	0.308	Molecular Function	GO:0015276	ligand-gated ion channel activity	0.16925	0.680931	4	13
GO:0016840 carbon-nitrogen lyase activity	4	0.16925	0.248	0.308	Molecular Function	GO:0016840	carbon-nitrogen lyase activity	0.16925	0.680931	4	13
GO:0022834 ligand-gated channel activity	4	0.16925	0.248	0.308	Molecular Function	GO:0022834	ligand-gated channel activity	0.16925	0.680931	4	13
GO:0000210 NAD+ diphosphatase activity	1	0.171005	0.062	1	Molecular Function	GO:0000210	NAD+ diphosphatase activity	0.171005	0.680931	1	1
GO:0000319 sulfite transmembrane transporter activity	1	0.171005	0.062	1	Molecular Function	GO:0000319	sulfite transmembrane transporter activity	0.171005	0.680931	1	1
GO:0000984 bacterial-type RNA polymerase regulatory region sequence-specific DNA binding	1	0.171005	0.062	1	Molecular Function	GO:0000984	bacterial-type RNA polymerase regulatory region sequence-specific DNA binding	0.171005	0.680931	1	1
GO:0000986 bacterial-type RNA polymerase core promoter proximal region sequence-specific DNA binding	1	0.171005	0.062	1	Molecular Function	GO:0000986	bacterial-type RNA polymerase core promoter proximal region sequence-specific DNA binding	0.171005	0.680931	1	1
GO:0001017 bacterial-type RNA polymerase regulatory region DNA binding	1	0.171005	0.062	1	Molecular Function	GO:0001017	bacterial-type RNA polymerase regulatory region DNA binding	0.171005	0.680931	1	1
GO:0001130 bacterial-type RNA polymerase transcription factor activity, sequence-specific DNA binding	1	0.171005	0.062	1	Molecular Function	GO:0001130	bacterial-type RNA polymerase transcription factor activity, sequence-specific DNA binding	0.171005	0.680931	1	1
GO:0001131 transcription factor activity, bacterial-type RNA polymerase core promoter proximal region sequence-specific binding	1	0.171005	0.062	1	Molecular Function	GO:0001131	transcription factor activity, bacterial-type RNA polymerase core promoter proximal region sequence-specific binding	0.171005	0.680931	1	1
GO:0001141 transcriptional repressor activity, bacterial-type RNA polymerase core promoter proximal region sequence-specific binding	1	0.171005	0.062	1	Molecular Function	GO:0001141	transcriptional repressor activity, bacterial-type RNA polymerase core promoter proximal region sequence-specific binding	0.171005	0.680931	1	1
GO:0001217 bacterial-type RNA polymerase transcriptional repressor activity, sequence-specific DNA binding	1	0.171005	0.062	1	Molecular Function	GO:0001217	bacterial-type RNA polymerase transcriptional repressor activity, sequence-specific DNA binding	0.171005	0.680931	1	1
GO:0003721 telomerase RNA reverse transcriptase activity	1	0.171005	0.062	1	Molecular Function	GO:0003721	telomerase RNA reverse transcriptase activity	0.171005	0.680931	1	1
GO:0003913 DNA photolyase activity	1	0.171005	0.062	1	Molecular Function	GO:0003913	DNA photolyase activity	0.171005	0.680931	1	1
GO:0003914 DNA (6-4) photolyase activity	1	0.171005	0.062	1	Molecular Function	GO:0003914	DNA (6-4) photolyase activity	0.171005	0.680931	1	1
GO:0004001 adenosine kinase activity	1	0.171005	0.062	1	Molecular Function	GO:0004001	adenosine kinase activity	0.171005	0.680931	1	1
GO:0004038 allantoinase activity	1	0.171005	0.062	1	Molecular Function	GO:0004038	allantoinase activity	0.171005	0.680931	1	1
GO:0004059 aralkylamine N-acetyltransferase activity	1	0.171005	0.062	1	Molecular Function	GO:0004059	aralkylamine N-acetyltransferase activity	0.171005	0.680931	1	1
GO:0004084 branched-chain-amino-acid transaminase activity	1	0.171005	0.062	1	Molecular Function	GO:0004084	branched-chain-amino-acid transaminase activity	0.171005	0.680931	1	1
GO:0004157 dihydropyrimidinase activity	1	0.171005	0.062	1	Molecular Function	GO:0004157	dihydropyrimidinase activity	0.171005	0.680931	1	1
GO:0004455 ketol-acid reductoisomerase activity	1	0.171005	0.062	1	Molecular Function	GO:0004455	ketol-acid reductoisomerase activity	0.171005	0.680931	1	1
GO:0004657 proline dehydrogenase activity	1	0.171005	0.062	1	Molecular Function	GO:0004657	proline dehydrogenase activity	0.171005	0.680931	1	1
GO:0004797 thymidine kinase activity	1	0.171005	0.062	1	Molecular Function	GO:0004797	thymidine kinase activity	0.171005	0.680931	1	1
GO:0005087 Ran guanyl-nucleotide exchange factor activity	1	0.171005	0.062	1	Molecular Function	GO:0005087	Ran guanyl-nucleotide exchange factor activity	0.171005	0.680931	1	1
GO:0005133 interferon-gamma receptor binding	1	0.171005	0.062	1	Molecular Function	GO:0005133	interferon-gamma receptor binding	0.171005	0.680931	1	1
GO:0008252 nucleotidase activity	1	0.171005	0.062	1	Molecular Function	GO:0008252	nucleotidase activity	0.171005	0.680931	1	1
GO:0008281 sulfonylurea receptor activity	1	0.171005	0.062	1	Molecular Function	GO:0008281	sulfonylurea receptor activity	0.171005	0.680931	1	1
GO:0008398 sterol 14-demethylase activity	1	0.171005	0.062	1	Molecular Function	GO:0008398	sterol 14-demethylase activity	0.171005	0.680931	1	1
GO:0008441 3'(2'),5'-bisphosphate nucleotidase activity	1	0.171005	0.062	1	Molecular Function	GO:0008441	3'(2'),5'-bisphosphate nucleotidase activity	0.171005	0.680931	1	1
GO:0008995 ribonuclease E activity	1	0.171005	0.062	1	Molecular Function	GO:0008995	ribonuclease E activity	0.171005	0.680931	1	1
GO:0010012 steroid 22-alpha hydroxylase activity	1	0.171005	0.062	1	Molecular Function	GO:0010012	steroid 22-alpha hydroxylase activity	0.171005	0.680931	1	1
GO:0010290 chlorophyll catabolite transmembrane transporter activity	1	0.171005	0.062	1	Molecular Function	GO:0010290	chlorophyll catabolite transmembrane transporter activity	0.171005	0.680931	1	1
GO:0010301 xanthoxin dehydrogenase activity	1	0.171005	0.062	1	Molecular Function	GO:0010301	xanthoxin dehydrogenase activity	0.171005	0.680931	1	1
GO:0015123 acetate transmembrane transporter activity	1	0.171005	0.062	1	Molecular Function	GO:0015123	acetate transmembrane transporter activity	0.171005	0.680931	1	1
GO:0015186 L-glutamine transmembrane transporter activity	1	0.171005	0.062	1	Molecular Function	GO:0015186	L-glutamine transmembrane transporter activity	0.171005	0.680931	1	1
GO:0015199 amino-acid betaine transmembrane transporter activity	1	0.171005	0.062	1	Molecular Function	GO:0015199	amino-acid betaine transmembrane transporter activity	0.171005	0.680931	1	1
GO:0015226 carnitine transmembrane transporter activity	1	0.171005	0.062	1	Molecular Function	GO:0015226	carnitine transmembrane transporter activity	0.171005	0.680931	1	1
GO:0015431 glutathione S-conjugate-exporting ATPase activity	1	0.171005	0.062	1	Molecular Function	GO:0015431	glutathione S-conjugate-exporting ATPase activity	0.171005	0.680931	1	1
GO:0015489 putrescine transmembrane transporter activity	1	0.171005	0.062	1	Molecular Function	GO:0015489	putrescine transmembrane transporter activity	0.171005	0.680931	1	1
GO:0015606 spermidine transmembrane transporter activity	1	0.171005	0.062	1	Molecular Function	GO:0015606	spermidine transmembrane transporter activity	0.171005	0.680931	1	1
GO:0016040 glutamate synthase (NADH) activity	1	0.171005	0.062	1	Molecular Function	GO:0016040	glutamate synthase (NADH) activity	0.171005	0.680931	1	1
GO:0016156 fumarate reductase (NADH) activity	1	0.171005	0.062	1	Molecular Function	GO:0016156	fumarate reductase (NADH) activity	0.171005	0.680931	1	1
GO:0016500 protein-hormone receptor activity	1	0.171005	0.062	1	Molecular Function	GO:0016500	protein-hormone receptor activity	0.171005	0.680931	1	1
GO:0016630 protochlorophyllide reductase activity	1	0.171005	0.062	1	Molecular Function	GO:0016630	protochlorophyllide reductase activity	0.171005	0.680931	1	1
GO:0016662 oxidoreductase activity, acting on other nitrogenous compounds as donors, cytochrome as acceptor	1	0.171005	0.062	1	Molecular Function	GO:0016662	oxidoreductase activity, acting on other nitrogenous compounds as donors, cytochrome as acceptor	0.171005	0.680931	1	1
GO:0016871 cycloartenol synthase activity	1	0.171005	0.062	1	Molecular Function	GO:0016871	cycloartenol synthase activity	0.171005	0.680931	1	1
GO:0017089 glycolipid transporter activity	1	0.171005	0.062	1	Molecular Function	GO:0017089	glycolipid transporter activity	0.171005	0.680931	1	1
GO:0018858 benzoate-CoA ligase activity	1	0.171005	0.062	1	Molecular Function	GO:0018858	benzoate-CoA ligase activity	0.171005	0.680931	1	1
GO:0030159 receptor signaling complex scaffold activity	1	0.171005	0.062	1	Molecular Function	GO:0030159	receptor signaling complex scaffold activity	0.171005	0.680931	1	1
GO:0030283 testosterone dehydrogenase [NAD(P)] activity	1	0.171005	0.062	1	Molecular Function	GO:0030283	testosterone dehydrogenase [NAD(P)] activity	0.171005	0.680931	1	1
GO:0032942 inositol tetrakisphosphate 2-kinase activity	1	0.171005	0.062	1	Molecular Function	GO:0032942	inositol tetrakisphosphate 2-kinase activity	0.171005	0.680931	1	1
GO:0033707 3''-deamino-3''-oxonicotianamine reductase activity	1	0.171005	0.062	1	Molecular Function	GO:0033707	3''-deamino-3''-oxonicotianamine reductase activity	0.171005	0.680931	1	1
GO:0033853 aspartate-prephenate aminotransferase activity	1	0.171005	0.062	1	Molecular Function	GO:0033853	aspartate-prephenate aminotransferase activity	0.171005	0.680931	1	1
GO:0033854 glutamate-prephenate aminotransferase activity	1	0.171005	0.062	1	Molecular Function	GO:0033854	glutamate-prephenate aminotransferase activity	0.171005	0.680931	1	1
GO:0033946 xyloglucan-specific endo-beta-1,4-glucanase activity	1	0.171005	0.062	1	Molecular Function	GO:0033946	xyloglucan-specific endo-beta-1,4-glucanase activity	0.171005	0.680931	1	1
GO:0033971 hydroxyisourate hydrolase activity	1	0.171005	0.062	1	Molecular Function	GO:0033971	hydroxyisourate hydrolase activity	0.171005	0.680931	1	1
GO:0033987 2-hydroxyisoflavanone dehydratase activity	1	0.171005	0.062	1	Molecular Function	GO:0033987	2-hydroxyisoflavanone dehydratase activity	0.171005	0.680931	1	1
GO:0034020 neoxanthin synthase activity	1	0.171005	0.062	1	Molecular Function	GO:0034020	neoxanthin synthase activity	0.171005	0.680931	1	1
GO:0034820 4,9-DSHA hydrolase activity	1	0.171005	0.062	1	Molecular Function	GO:0034820	4,9-DSHA hydrolase activity	0.171005	0.680931	1	1
GO:0035299 inositol pentakisphosphate 2-kinase activity	1	0.171005	0.062	1	Molecular Function	GO:0035299	inositol pentakisphosphate 2-kinase activity	0.171005	0.680931	1	1
GO:0042131 thiamine phosphate phosphatase activity	1	0.171005	0.062	1	Molecular Function	GO:0042131	thiamine phosphate phosphatase activity	0.171005	0.680931	1	1
GO:0042392 sphingosine-1-phosphate phosphatase activity	1	0.171005	0.062	1	Molecular Function	GO:0042392	sphingosine-1-phosphate phosphatase activity	0.171005	0.680931	1	1
GO:0042624 ATPase activity, uncoupled	1	0.171005	0.062	1	Molecular Function	GO:0042624	ATPase activity, uncoupled	0.171005	0.680931	1	1
GO:0043142 single-stranded DNA-dependent ATPase activity	1	0.171005	0.062	1	Molecular Function	GO:0043142	single-stranded DNA-dependent ATPase activity	0.171005	0.680931	1	1
GO:0045181 glutamate synthase activity, NAD(P)H as acceptor	1	0.171005	0.062	1	Molecular Function	GO:0045181	glutamate synthase activity, NAD(P)H as acceptor	0.171005	0.680931	1	1
GO:0045485 omega-6 fatty acid desaturase activity	1	0.171005	0.062	1	Molecular Function	GO:0045485	omega-6 fatty acid desaturase activity	0.171005	0.680931	1	1
GO:0046577 long-chain-alcohol oxidase activity	1	0.171005	0.062	1	Molecular Function	GO:0046577	long-chain-alcohol oxidase activity	0.171005	0.680931	1	1
GO:0046974 histone methyltransferase activity (H3-K9 specific)	1	0.171005	0.062	1	Molecular Function	GO:0046974	histone methyltransferase activity (H3-K9 specific)	0.171005	0.680931	1	1
GO:0047243 flavanone 7-O-beta-glucosyltransferase activity	1	0.171005	0.062	1	Molecular Function	GO:0047243	flavanone 7-O-beta-glucosyltransferase activity	0.171005	0.680931	1	1
GO:0047251 thiohydroximate beta-D-glucosyltransferase activity	1	0.171005	0.062	1	Molecular Function	GO:0047251	thiohydroximate beta-D-glucosyltransferase activity	0.171005	0.680931	1	1
GO:0047259 glucomannan 4-beta-mannosyltransferase activity	1	0.171005	0.062	1	Molecular Function	GO:0047259	glucomannan 4-beta-mannosyltransferase activity	0.171005	0.680931	1	1
GO:0047268 galactinol-raffinose galactosyltransferase activity	1	0.171005	0.062	1	Molecular Function	GO:0047268	galactinol-raffinose galactosyltransferase activity	0.171005	0.680931	1	1
GO:0047958 glycine:2-oxoglutarate aminotransferase activity	1	0.171005	0.062	1	Molecular Function	GO:0047958	glycine:2-oxoglutarate aminotransferase activity	0.171005	0.680931	1	1
GO:0048257 3'-flap endonuclease activity	1	0.171005	0.062	1	Molecular Function	GO:0048257	3'-flap endonuclease activity	0.171005	0.680931	1	1
GO:0050017 L-3-cyanoalanine synthase activity	1	0.171005	0.062	1	Molecular Function	GO:0050017	L-3-cyanoalanine synthase activity	0.171005	0.680931	1	1
GO:0050183 phosphatidylcholine 12-monooxygenase activity	1	0.171005	0.062	1	Molecular Function	GO:0050183	phosphatidylcholine 12-monooxygenase activity	0.171005	0.680931	1	1
GO:0050281 serine-glyoxylate transaminase activity	1	0.171005	0.062	1	Molecular Function	GO:0050281	serine-glyoxylate transaminase activity	0.171005	0.680931	1	1
GO:0050421 nitrite reductase (NO-forming) activity	1	0.171005	0.062	1	Molecular Function	GO:0050421	nitrite reductase (NO-forming) activity	0.171005	0.680931	1	1
GO:0050525 cutinase activity	1	0.171005	0.062	1	Molecular Function	GO:0050525	cutinase activity	0.171005	0.680931	1	1
GO:0050589 leucocyanidin oxygenase activity	1	0.171005	0.062	1	Molecular Function	GO:0050589	leucocyanidin oxygenase activity	0.171005	0.680931	1	1
GO:0051997 2-oxo-4-hydroxy-4-carboxy-5-ureidoimidazoline decarboxylase activity	1	0.171005	0.062	1	Molecular Function	GO:0051997	2-oxo-4-hydroxy-4-carboxy-5-ureidoimidazoline decarboxylase activity	0.171005	0.680931	1	1
GO:0052716 hydroquinone:oxygen oxidoreductase activity	1	0.171005	0.062	1	Molecular Function	GO:0052716	hydroquinone:oxygen oxidoreductase activity	0.171005	0.680931	1	1
GO:0052736 beta-glucanase activity	1	0.171005	0.062	1	Molecular Function	GO:0052736	beta-glucanase activity	0.171005	0.680931	1	1
GO:0061749 forked DNA-dependent helicase activity	1	0.171005	0.062	1	Molecular Function	GO:0061749	forked DNA-dependent helicase activity	0.171005	0.680931	1	1
GO:0070337 3'-flap-structured DNA binding	1	0.171005	0.062	1	Molecular Function	GO:0070337	3'-flap-structured DNA binding	0.171005	0.680931	1	1
GO:0071997 glutathione S-conjugate-transporting ATPase activity	1	0.171005	0.062	1	Molecular Function	GO:0071997	glutathione S-conjugate-transporting ATPase activity	0.171005	0.680931	1	1
GO:0072586 DNA topoisomerase (ATP-hydrolyzing) regulator activity	1	0.171005	0.062	1	Molecular Function	GO:0072586	DNA topoisomerase (ATP-hydrolyzing) regulator activity	0.171005	0.680931	1	1
GO:0072587 DNA topoisomerase (ATP-hydrolyzing) activator activity	1	0.171005	0.062	1	Molecular Function	GO:0072587	DNA topoisomerase (ATP-hydrolyzing) activator activity	0.171005	0.680931	1	1
GO:0080124 pheophytinase activity	1	0.171005	0.062	1	Molecular Function	GO:0080124	pheophytinase activity	0.171005	0.680931	1	1
GO:0080176 xyloglucan 1,6-alpha-xylosidase activity	1	0.171005	0.062	1	Molecular Function	GO:0080176	xyloglucan 1,6-alpha-xylosidase activity	0.171005	0.680931	1	1
GO:0090439 tetraketide alpha-pyrone synthase activity	1	0.171005	0.062	1	Molecular Function	GO:0090439	tetraketide alpha-pyrone synthase activity	0.171005	0.680931	1	1
GO:0098809 nitrite reductase activity	1	0.171005	0.062	1	Molecular Function	GO:0098809	nitrite reductase activity	0.171005	0.680931	1	1
GO:1990534 thermospermine oxidase activity	1	0.171005	0.062	1	Molecular Function	GO:1990534	thermospermine oxidase activity	0.171005	0.680931	1	1
GO:0009411 response to UV	26	0.0774928	1.426	0.22	Biological Process	GO:0009411	response to UV	0.0774928	0.684496	26	118
GO:0010393 galacturonan metabolic process	11	0.07882	0.603	0.262	Biological Process	GO:0010393	galacturonan metabolic process	0.07882	0.69249	11	42
GO:0017001 antibiotic catabolic process	11	0.07882	0.603	0.262	Biological Process	GO:0017001	antibiotic catabolic process	0.07882	0.69249	11	42
GO:0042435 indole-containing compound biosynthetic process	11	0.07882	0.603	0.262	Biological Process	GO:0042435	indole-containing compound biosynthetic process	0.07882	0.69249	11	42
GO:0097659 nucleic acid-templated transcription	327	0.079803	17.937	0.178	Biological Process	GO:0097659	nucleic acid-templated transcription	0.079803	0.699877	327	1835
GO:0030833 regulation of actin filament polymerization	18	0.0804154	0.987	0.234	Biological Process	GO:0030833	regulation of actin filament polymerization	0.0804154	0.70041	18	77
GO:0048764 trichoblast maturation	18	0.0804154	0.987	0.234	Biological Process	GO:0048764	trichoblast maturation	0.0804154	0.70041	18	77
GO:0048765 root hair cell differentiation	18	0.0804154	0.987	0.234	Biological Process	GO:0048765	root hair cell differentiation	0.0804154	0.70041	18	77
GO:0055081 anion homeostasis	12	0.0804333	0.658	0.255	Biological Process	GO:0055081	anion homeostasis	0.0804333	0.70041	12	47
GO:0006221 pyrimidine nucleotide biosynthetic process	8	0.0814073	0.439	0.286	Biological Process	GO:0006221	pyrimidine nucleotide biosynthetic process	0.0814073	0.701443	8	28
GO:0010223 secondary shoot formation	8	0.0814073	0.439	0.286	Biological Process	GO:0010223	secondary shoot formation	0.0814073	0.701443	8	28
GO:0010346 shoot axis formation	8	0.0814073	0.439	0.286	Biological Process	GO:0010346	shoot axis formation	0.0814073	0.701443	8	28
GO:0010584 pollen exine formation	8	0.0814073	0.439	0.286	Biological Process	GO:0010584	pollen exine formation	0.0814073	0.701443	8	28
GO:0031109 microtubule polymerization or depolymerization	8	0.0814073	0.439	0.286	Biological Process	GO:0031109	microtubule polymerization or depolymerization	0.0814073	0.701443	8	28
GO:0090056 regulation of chlorophyll metabolic process	8	0.0814073	0.439	0.286	Biological Process	GO:0090056	regulation of chlorophyll metabolic process	0.0814073	0.701443	8	28
GO:0000002 mitochondrial genome maintenance	6	0.0823691	0.329	0.316	Biological Process	GO:0000002	mitochondrial genome maintenance	0.0823691	0.704793	6	19
GO:0008655 pyrimidine-containing compound salvage	6	0.0823691	0.329	0.316	Biological Process	GO:0008655	pyrimidine-containing compound salvage	0.0823691	0.704793	6	19
GO:0009682 induced systemic resistance	6	0.0823691	0.329	0.316	Biological Process	GO:0009682	induced systemic resistance	0.0823691	0.704793	6	19
GO:0016137 glycoside metabolic process	6	0.0823691	0.329	0.316	Biological Process	GO:0016137	glycoside metabolic process	0.0823691	0.704793	6	19
GO:0009723 response to ethylene	36	0.0825404	1.975	0.209	Biological Process	GO:0009723	response to ethylene	0.0825404	0.705033	36	172
GO:0044702 single organism reproductive process	265	0.0842521	14.536	0.18	Biological Process	GO:0044702	single organism reproductive process	0.0842521	0.718406	265	1476
GO:0043601 nuclear replisome	5	0.0996904	0.285	0.312	Cellular Component	GO:0043601	nuclear replisome	0.0996904	0.719948	5	16
GO:0000775 chromosome, centromeric region	14	0.1007	0.797	0.23	Cellular Component	GO:0000775	chromosome, centromeric region	0.1007	0.719948	14	61
GO:0016747 transferase activity, transferring acyl groups other than amino-acyl groups	35	0.185498	2.166	0.199	Molecular Function	GO:0016747	transferase activity, transferring acyl groups other than amino-acyl groups	0.185498	0.726347	35	176
GO:0016684 oxidoreductase activity, acting on peroxide as acceptor	11	0.186341	0.681	0.229	Molecular Function	GO:0016684	oxidoreductase activity, acting on peroxide as acceptor	0.186341	0.726347	11	48
GO:0000030 mannosyltransferase activity	6	0.187744	0.371	0.261	Molecular Function	GO:0000030	mannosyltransferase activity	0.187744	0.726347	6	23
GO:0003746 translation elongation factor activity	6	0.187744	0.371	0.261	Molecular Function	GO:0003746	translation elongation factor activity	0.187744	0.726347	6	23
GO:0004467 long-chain fatty acid-CoA ligase activity	3	0.188455	0.186	0.333	Molecular Function	GO:0004467	long-chain fatty acid-CoA ligase activity	0.188455	0.726347	3	9
GO:0004470 malic enzyme activity	3	0.188455	0.186	0.333	Molecular Function	GO:0004470	malic enzyme activity	0.188455	0.726347	3	9
GO:0004806 triglyceride lipase activity	3	0.188455	0.186	0.333	Molecular Function	GO:0004806	triglyceride lipase activity	0.188455	0.726347	3	9
GO:0005536 glucose binding	3	0.188455	0.186	0.333	Molecular Function	GO:0005536	glucose binding	0.188455	0.726347	3	9
GO:0043028 cysteine-type endopeptidase regulator activity involved in apoptotic process	3	0.188455	0.186	0.333	Molecular Function	GO:0043028	cysteine-type endopeptidase regulator activity involved in apoptotic process	0.188455	0.726347	3	9
GO:0080046 quercetin 4'-O-glucosyltransferase activity	3	0.188455	0.186	0.333	Molecular Function	GO:0080046	quercetin 4'-O-glucosyltransferase activity	0.188455	0.726347	3	9
GO:1990538 xylan O-acetyltransferase activity	3	0.188455	0.186	0.333	Molecular Function	GO:1990538	xylan O-acetyltransferase activity	0.188455	0.726347	3	9
GO:0032774 RNA biosynthetic process	329	0.0856402	18.047	0.178	Biological Process	GO:0032774	RNA biosynthetic process	0.0856402	0.728979	329	1850
GO:0006558 L-phenylalanine metabolic process	5	0.089737	0.274	0.333	Biological Process	GO:0006558	L-phenylalanine metabolic process	0.089737	0.750861	5	15
GO:0006570 tyrosine metabolic process	5	0.089737	0.274	0.333	Biological Process	GO:0006570	tyrosine metabolic process	0.089737	0.750861	5	15
GO:0009395 phospholipid catabolic process	5	0.089737	0.274	0.333	Biological Process	GO:0009395	phospholipid catabolic process	0.089737	0.750861	5	15
GO:0010216 maintenance of DNA methylation	5	0.089737	0.274	0.333	Biological Process	GO:0010216	maintenance of DNA methylation	0.089737	0.750861	5	15
GO:0035637 multicellular organismal signaling	5	0.089737	0.274	0.333	Biological Process	GO:0035637	multicellular organismal signaling	0.089737	0.750861	5	15
GO:0042659 regulation of cell fate specification	5	0.089737	0.274	0.333	Biological Process	GO:0042659	regulation of cell fate specification	0.089737	0.750861	5	15
GO:0050982 detection of mechanical stimulus	5	0.089737	0.274	0.333	Biological Process	GO:0050982	detection of mechanical stimulus	0.089737	0.750861	5	15
GO:0080036 regulation of cytokinin-activated signaling pathway	5	0.089737	0.274	0.333	Biological Process	GO:0080036	regulation of cytokinin-activated signaling pathway	0.089737	0.750861	5	15
GO:1900056 negative regulation of leaf senescence	5	0.089737	0.274	0.333	Biological Process	GO:1900056	negative regulation of leaf senescence	0.089737	0.750861	5	15
GO:1902221 erythrose 4-phosphate/phosphoenolpyruvate family amino acid metabolic process	5	0.089737	0.274	0.333	Biological Process	GO:1902221	erythrose 4-phosphate/phosphoenolpyruvate family amino acid metabolic process	0.089737	0.750861	5	15
GO:0008233 peptidase activity	60	0.201844	3.713	0.19	Molecular Function	GO:0008233	peptidase activity	0.201844	0.752945	60	316
GO:0003839 gamma-glutamylcyclotransferase activity	2	0.204624	0.124	0.4	Molecular Function	GO:0003839	gamma-glutamylcyclotransferase activity	0.204624	0.752945	2	5
GO:0003987 acetate-CoA ligase activity	2	0.204624	0.124	0.4	Molecular Function	GO:0003987	acetate-CoA ligase activity	0.204624	0.752945	2	5
GO:0004383 guanylate cyclase activity	2	0.204624	0.124	0.4	Molecular Function	GO:0004383	guanylate cyclase activity	0.204624	0.752945	2	5
GO:0004566 beta-glucuronidase activity	2	0.204624	0.124	0.4	Molecular Function	GO:0004566	beta-glucuronidase activity	0.204624	0.752945	2	5
GO:0008199 ferric iron binding	2	0.204624	0.124	0.4	Molecular Function	GO:0008199	ferric iron binding	0.204624	0.752945	2	5
GO:0015203 polyamine transmembrane transporter activity	2	0.204624	0.124	0.4	Molecular Function	GO:0015203	polyamine transmembrane transporter activity	0.204624	0.752945	2	5
GO:0016289 CoA hydrolase activity	2	0.204624	0.124	0.4	Molecular Function	GO:0016289	CoA hydrolase activity	0.204624	0.752945	2	5
GO:0016635 oxidoreductase activity, acting on the CH-CH group of donors, quinone or related compound as acceptor	2	0.204624	0.124	0.4	Molecular Function	GO:0016635	oxidoreductase activity, acting on the CH-CH group of donors, quinone or related compound as acceptor	0.204624	0.752945	2	5
GO:0016756 glutathione gamma-glutamylcysteinyltransferase activity	2	0.204624	0.124	0.4	Molecular Function	GO:0016756	glutathione gamma-glutamylcysteinyltransferase activity	0.204624	0.752945	2	5
GO:0032029 myosin tail binding	2	0.204624	0.124	0.4	Molecular Function	GO:0032029	myosin tail binding	0.204624	0.752945	2	5
GO:0032454 histone demethylase activity (H3-K9 specific)	2	0.204624	0.124	0.4	Molecular Function	GO:0032454	histone demethylase activity (H3-K9 specific)	0.204624	0.752945	2	5
GO:0035174 histone serine kinase activity	2	0.204624	0.124	0.4	Molecular Function	GO:0035174	histone serine kinase activity	0.204624	0.752945	2	5
GO:0035175 histone kinase activity (H3-S10 specific)	2	0.204624	0.124	0.4	Molecular Function	GO:0035175	histone kinase activity (H3-S10 specific)	0.204624	0.752945	2	5
GO:0047254 2,4-dihydroxy-7-methoxy-2H-1,4-benzoxazin-3(4H)-one 2-D-glucosyltransferase activity	2	0.204624	0.124	0.4	Molecular Function	GO:0047254	2,4-dihydroxy-7-methoxy-2H-1,4-benzoxazin-3(4H)-one 2-D-glucosyltransferase activity	0.204624	0.752945	2	5
GO:0080115 myosin XI tail binding	2	0.204624	0.124	0.4	Molecular Function	GO:0080115	myosin XI tail binding	0.204624	0.752945	2	5
GO:0004707 MAP kinase activity	4	0.206747	0.248	0.286	Molecular Function	GO:0004707	MAP kinase activity	0.206747	0.752945	4	14
GO:0015101 organic cation transmembrane transporter activity	4	0.206747	0.248	0.286	Molecular Function	GO:0015101	organic cation transmembrane transporter activity	0.206747	0.752945	4	14
GO:0015205 nucleobase transmembrane transporter activity	4	0.206747	0.248	0.286	Molecular Function	GO:0015205	nucleobase transmembrane transporter activity	0.206747	0.752945	4	14
GO:0016755 transferase activity, transferring amino-acyl groups	4	0.206747	0.248	0.286	Molecular Function	GO:0016755	transferase activity, transferring amino-acyl groups	0.206747	0.752945	4	14
GO:0006568 tryptophan metabolic process	7	0.0910818	0.384	0.292	Biological Process	GO:0006568	tryptophan metabolic process	0.0910818	0.755687	7	24
GO:0006586 indolalkylamine metabolic process	7	0.0910818	0.384	0.292	Biological Process	GO:0006586	indolalkylamine metabolic process	0.0910818	0.755687	7	24
GO:0010315 auxin efflux	7	0.0910818	0.384	0.292	Biological Process	GO:0010315	auxin efflux	0.0910818	0.755687	7	24
GO:0030835 negative regulation of actin filament depolymerization	7	0.0910818	0.384	0.292	Biological Process	GO:0030835	negative regulation of actin filament depolymerization	0.0910818	0.755687	7	24
GO:0045492 xylan biosynthetic process	7	0.0910818	0.384	0.292	Biological Process	GO:0045492	xylan biosynthetic process	0.0910818	0.755687	7	24
GO:0008202 steroid metabolic process	22	0.0913108	1.207	0.222	Biological Process	GO:0008202	steroid metabolic process	0.0913108	0.756312	22	99
GO:0071446 cellular response to salicylic acid stimulus	15	0.0916677	0.823	0.238	Biological Process	GO:0071446	cellular response to salicylic acid stimulus	0.0916677	0.756534	15	63
GO:1902410 mitotic cytokinetic process	14	0.0920827	0.768	0.241	Biological Process	GO:1902410	mitotic cytokinetic process	0.0920827	0.756534	14	58
GO:0010033 response to organic substance	369	0.094163	20.241	0.177	Biological Process	GO:0010033	response to organic substance	0.094163	0.756534	369	2089
GO:0009856 pollination	33	0.0952738	1.81	0.209	Biological Process	GO:0009856	pollination	0.0952738	0.756534	33	158
GO:0009938 negative regulation of gibberellic acid mediated signaling pathway	4	0.0955687	0.219	0.364	Biological Process	GO:0009938	negative regulation of gibberellic acid mediated signaling pathway	0.0955687	0.756534	4	11
GO:0051209 release of sequestered calcium ion into cytosol	4	0.0955687	0.219	0.364	Biological Process	GO:0051209	release of sequestered calcium ion into cytosol	0.0955687	0.756534	4	11
GO:0051282 regulation of sequestering of calcium ion	4	0.0955687	0.219	0.364	Biological Process	GO:0051282	regulation of sequestering of calcium ion	0.0955687	0.756534	4	11
GO:0051283 negative regulation of sequestering of calcium ion	4	0.0955687	0.219	0.364	Biological Process	GO:0051283	negative regulation of sequestering of calcium ion	0.0955687	0.756534	4	11
GO:0052509 positive regulation by symbiont of host defense response	4	0.0955687	0.219	0.364	Biological Process	GO:0052509	positive regulation by symbiont of host defense response	0.0955687	0.756534	4	11
GO:0052510 positive regulation by organism of defense response of other organism involved in symbiotic interaction	4	0.0955687	0.219	0.364	Biological Process	GO:0052510	positive regulation by organism of defense response of other organism involved in symbiotic interaction	0.0955687	0.756534	4	11
GO:0002098 tRNA wobble uridine modification	3	0.0957969	0.165	0.429	Biological Process	GO:0002098	tRNA wobble uridine modification	0.0957969	0.756534	3	7
GO:0006344 maintenance of chromatin silencing	3	0.0957969	0.165	0.429	Biological Process	GO:0006344	maintenance of chromatin silencing	0.0957969	0.756534	3	7
GO:0006572 tyrosine catabolic process	3	0.0957969	0.165	0.429	Biological Process	GO:0006572	tyrosine catabolic process	0.0957969	0.756534	3	7
GO:0007076 mitotic chromosome condensation	3	0.0957969	0.165	0.429	Biological Process	GO:0007076	mitotic chromosome condensation	0.0957969	0.756534	3	7
GO:0009148 pyrimidine nucleoside triphosphate biosynthetic process	3	0.0957969	0.165	0.429	Biological Process	GO:0009148	pyrimidine nucleoside triphosphate biosynthetic process	0.0957969	0.756534	3	7
GO:0009208 pyrimidine ribonucleoside triphosphate metabolic process	3	0.0957969	0.165	0.429	Biological Process	GO:0009208	pyrimidine ribonucleoside triphosphate metabolic process	0.0957969	0.756534	3	7
GO:0009590 detection of gravity	3	0.0957969	0.165	0.429	Biological Process	GO:0009590	detection of gravity	0.0957969	0.756534	3	7
GO:0009660 amyloplast organization	3	0.0957969	0.165	0.429	Biological Process	GO:0009660	amyloplast organization	0.0957969	0.756534	3	7
GO:0010094 specification of carpel identity	3	0.0957969	0.165	0.429	Biological Process	GO:0010094	specification of carpel identity	0.0957969	0.756534	3	7
GO:0010264 myo-inositol hexakisphosphate biosynthetic process	3	0.0957969	0.165	0.429	Biological Process	GO:0010264	myo-inositol hexakisphosphate biosynthetic process	0.0957969	0.756534	3	7
GO:0010541 acropetal auxin transport	3	0.0957969	0.165	0.429	Biological Process	GO:0010541	acropetal auxin transport	0.0957969	0.756534	3	7
GO:0033517 myo-inositol hexakisphosphate metabolic process	3	0.0957969	0.165	0.429	Biological Process	GO:0033517	myo-inositol hexakisphosphate metabolic process	0.0957969	0.756534	3	7
GO:0042891 antibiotic transport	3	0.0957969	0.165	0.429	Biological Process	GO:0042891	antibiotic transport	0.0957969	0.756534	3	7
GO:0044375 regulation of peroxisome size	3	0.0957969	0.165	0.429	Biological Process	GO:0044375	regulation of peroxisome size	0.0957969	0.756534	3	7
GO:0048497 maintenance of floral organ identity	3	0.0957969	0.165	0.429	Biological Process	GO:0048497	maintenance of floral organ identity	0.0957969	0.756534	3	7
GO:0070914 UV-damage excision repair	3	0.0957969	0.165	0.429	Biological Process	GO:0070914	UV-damage excision repair	0.0957969	0.756534	3	7
GO:0071454 cellular response to anoxia	3	0.0957969	0.165	0.429	Biological Process	GO:0071454	cellular response to anoxia	0.0957969	0.756534	3	7
GO:0071629 cytoplasm-associated proteasomal ubiquitin-dependent protein catabolic process	3	0.0957969	0.165	0.429	Biological Process	GO:0071629	cytoplasm-associated proteasomal ubiquitin-dependent protein catabolic process	0.0957969	0.756534	3	7
GO:0086010 membrane depolarization during action potential	3	0.0957969	0.165	0.429	Biological Process	GO:0086010	membrane depolarization during action potential	0.0957969	0.756534	3	7
GO:0044462 external encapsulating structure part	6	0.107035	0.341	0.286	Cellular Component	GO:0044462	external encapsulating structure part	0.107035	0.756541	6	21
GO:0003779 actin binding	23	0.209427	1.423	0.204	Molecular Function	GO:0003779	actin binding	0.209427	0.760611	23	113
GO:0042762 regulation of sulfur metabolic process	8	0.0967322	0.439	0.276	Biological Process	GO:0042762	regulation of sulfur metabolic process	0.0967322	0.761476	8	29
GO:0046688 response to copper ion	8	0.0967322	0.439	0.276	Biological Process	GO:0046688	response to copper ion	0.0967322	0.761476	8	29
GO:0009637 response to blue light	23	0.0973503	1.262	0.219	Biological Process	GO:0009637	response to blue light	0.0973503	0.764039	23	105
GO:0048646 anatomical structure formation involved in morphogenesis	73	0.0973684	4.004	0.193	Biological Process	GO:0048646	anatomical structure formation involved in morphogenesis	0.0973684	0.764039	73	379
GO:0001076 transcription factor activity, RNA polymerase II transcription factor binding	17	0.212566	1.052	0.21	Molecular Function	GO:0001076	transcription factor activity, RNA polymerase II transcription factor binding	0.212566	0.764323	17	81
GO:0042578 phosphoric ester hydrolase activity	45	0.213161	2.785	0.192	Molecular Function	GO:0042578	phosphoric ester hydrolase activity	0.213161	0.764323	45	234
GO:0008327 methyl-CpG binding	5	0.214113	0.309	0.263	Molecular Function	GO:0008327	methyl-CpG binding	0.214113	0.764323	5	19
GO:0016877 ligase activity, forming carbon-sulfur bonds	8	0.214675	0.495	0.235	Molecular Function	GO:0016877	ligase activity, forming carbon-sulfur bonds	0.214675	0.764323	8	34
GO:0008081 phosphoric diester hydrolase activity	7	0.216342	0.433	0.241	Molecular Function	GO:0008081	phosphoric diester hydrolase activity	0.216342	0.764323	7	29
GO:0008483 transaminase activity	10	0.230415	0.619	0.222	Molecular Function	GO:0008483	transaminase activity	0.230415	0.764323	10	45
GO:0004300 enoyl-CoA hydratase activity	3	0.236904	0.186	0.3	Molecular Function	GO:0004300	enoyl-CoA hydratase activity	0.236904	0.764323	3	10
GO:0015645 fatty acid ligase activity	3	0.236904	0.186	0.3	Molecular Function	GO:0015645	fatty acid ligase activity	0.236904	0.764323	3	10
GO:0046915 transition metal ion transmembrane transporter activity	12	0.240312	0.743	0.214	Molecular Function	GO:0046915	transition metal ion transmembrane transporter activity	0.240312	0.764323	12	56
GO:0042285 xylosyltransferase activity	4	0.246317	0.248	0.267	Molecular Function	GO:0042285	xylosyltransferase activity	0.246317	0.764323	4	15
GO:1901618 organic hydroxy compound transmembrane transporter activity	4	0.246317	0.248	0.267	Molecular Function	GO:1901618	organic hydroxy compound transmembrane transporter activity	0.246317	0.764323	4	15
GO:0015238 drug transmembrane transporter activity	14	0.246759	0.866	0.209	Molecular Function	GO:0015238	drug transmembrane transporter activity	0.246759	0.764323	14	67
GO:0090484 drug transporter activity	14	0.246759	0.866	0.209	Molecular Function	GO:0090484	drug transporter activity	0.246759	0.764323	14	67
GO:0009975 cyclase activity	5	0.248149	0.309	0.25	Molecular Function	GO:0009975	cyclase activity	0.248149	0.764323	5	20
GO:0010329 auxin efflux transmembrane transporter activity	5	0.248149	0.309	0.25	Molecular Function	GO:0010329	auxin efflux transmembrane transporter activity	0.248149	0.764323	5	20
GO:0019203 carbohydrate phosphatase activity	5	0.248149	0.309	0.25	Molecular Function	GO:0019203	carbohydrate phosphatase activity	0.248149	0.764323	5	20
GO:0016820 hydrolase activity, acting on acid anhydrides, catalyzing transmembrane movement of substances	29	0.249713	1.795	0.195	Molecular Function	GO:0016820	hydrolase activity, acting on acid anhydrides, catalyzing transmembrane movement of substances	0.249713	0.764323	29	149
GO:0042626 ATPase activity, coupled to transmembrane movement of substances	29	0.249713	1.795	0.195	Molecular Function	GO:0042626	ATPase activity, coupled to transmembrane movement of substances	0.249713	0.764323	29	149
GO:0008238 exopeptidase activity	13	0.253469	0.804	0.21	Molecular Function	GO:0008238	exopeptidase activity	0.253469	0.764323	13	62
GO:0005506 iron ion binding	12	0.260475	0.743	0.211	Molecular Function	GO:0005506	iron ion binding	0.260475	0.764323	12	57
GO:0016209 antioxidant activity	21	0.263414	1.3	0.198	Molecular Function	GO:0016209	antioxidant activity	0.263414	0.764323	21	106
GO:0005319 lipid transporter activity	8	0.265371	0.495	0.222	Molecular Function	GO:0005319	lipid transporter activity	0.265371	0.764323	8	36
GO:0043492 ATPase activity, coupled to movement of substances	30	0.267751	1.856	0.192	Molecular Function	GO:0043492	ATPase activity, coupled to movement of substances	0.267751	0.764323	30	156
GO:0008514 organic anion transmembrane transporter activity	28	0.268935	1.733	0.193	Molecular Function	GO:0008514	organic anion transmembrane transporter activity	0.268935	0.764323	28	145
GO:0002094 polyprenyltransferase activity	2	0.273693	0.124	0.333	Molecular Function	GO:0002094	polyprenyltransferase activity	0.273693	0.764323	2	6
GO:0003878 ATP citrate synthase activity	2	0.273693	0.124	0.333	Molecular Function	GO:0003878	ATP citrate synthase activity	0.273693	0.764323	2	6
GO:0004708 MAP kinase kinase activity	2	0.273693	0.124	0.333	Molecular Function	GO:0004708	MAP kinase kinase activity	0.273693	0.764323	2	6
GO:0004930 G-protein coupled receptor activity	2	0.273693	0.124	0.333	Molecular Function	GO:0004930	G-protein coupled receptor activity	0.273693	0.764323	2	6
GO:0008138 protein tyrosine/serine/threonine phosphatase activity	2	0.273693	0.124	0.333	Molecular Function	GO:0008138	protein tyrosine/serine/threonine phosphatase activity	0.273693	0.764323	2	6
GO:0008242 omega peptidase activity	2	0.273693	0.124	0.333	Molecular Function	GO:0008242	omega peptidase activity	0.273693	0.764323	2	6
GO:0008905 mannose-phosphate guanylyltransferase activity	2	0.273693	0.124	0.333	Molecular Function	GO:0008905	mannose-phosphate guanylyltransferase activity	0.273693	0.764323	2	6
GO:0016639 oxidoreductase activity, acting on the CH-NH2 group of donors, NAD or NADP as acceptor	2	0.273693	0.124	0.333	Molecular Function	GO:0016639	oxidoreductase activity, acting on the CH-NH2 group of donors, NAD or NADP as acceptor	0.273693	0.764323	2	6
GO:0016661 oxidoreductase activity, acting on other nitrogenous compounds as donors	2	0.273693	0.124	0.333	Molecular Function	GO:0016661	oxidoreductase activity, acting on other nitrogenous compounds as donors	0.273693	0.764323	2	6
GO:0016730 oxidoreductase activity, acting on iron-sulfur proteins as donors	2	0.273693	0.124	0.333	Molecular Function	GO:0016730	oxidoreductase activity, acting on iron-sulfur proteins as donors	0.273693	0.764323	2	6
GO:0016842 amidine-lyase activity	2	0.273693	0.124	0.333	Molecular Function	GO:0016842	amidine-lyase activity	0.273693	0.764323	2	6
GO:0030267 glyoxylate reductase (NADP) activity	2	0.273693	0.124	0.333	Molecular Function	GO:0030267	glyoxylate reductase (NADP) activity	0.273693	0.764323	2	6
GO:0030332 cyclin binding	2	0.273693	0.124	0.333	Molecular Function	GO:0030332	cyclin binding	0.273693	0.764323	2	6
GO:0030507 spectrin binding	2	0.273693	0.124	0.333	Molecular Function	GO:0030507	spectrin binding	0.273693	0.764323	2	6
GO:0030761 8-hydroxyquercitin 8-O-methyltransferase activity	2	0.273693	0.124	0.333	Molecular Function	GO:0030761	8-hydroxyquercitin 8-O-methyltransferase activity	0.273693	0.764323	2	6
GO:0035173 histone kinase activity	2	0.273693	0.124	0.333	Molecular Function	GO:0035173	histone kinase activity	0.273693	0.764323	2	6
GO:0043047 single-stranded telomeric DNA binding	2	0.273693	0.124	0.333	Molecular Function	GO:0043047	single-stranded telomeric DNA binding	0.273693	0.764323	2	6
GO:0047769 arogenate dehydratase activity	2	0.273693	0.124	0.333	Molecular Function	GO:0047769	arogenate dehydratase activity	0.273693	0.764323	2	6
GO:0050113 inositol oxygenase activity	2	0.273693	0.124	0.333	Molecular Function	GO:0050113	inositol oxygenase activity	0.273693	0.764323	2	6
GO:0051010 microtubule plus-end binding	2	0.273693	0.124	0.333	Molecular Function	GO:0051010	microtubule plus-end binding	0.273693	0.764323	2	6
GO:0051766 inositol trisphosphate kinase activity	2	0.273693	0.124	0.333	Molecular Function	GO:0051766	inositol trisphosphate kinase activity	0.273693	0.764323	2	6
GO:0051864 histone demethylase activity (H3-K36 specific)	2	0.273693	0.124	0.333	Molecular Function	GO:0051864	histone demethylase activity (H3-K36 specific)	0.273693	0.764323	2	6
GO:0052725 inositol-1,3,4-trisphosphate 6-kinase activity	2	0.273693	0.124	0.333	Molecular Function	GO:0052725	inositol-1,3,4-trisphosphate 6-kinase activity	0.273693	0.764323	2	6
GO:0098847 sequence-specific single stranded DNA binding	2	0.273693	0.124	0.333	Molecular Function	GO:0098847	sequence-specific single stranded DNA binding	0.273693	0.764323	2	6
GO:0000976 transcription regulatory region sequence-specific DNA binding	27	0.276049	1.671	0.193	Molecular Function	GO:0000976	transcription regulatory region sequence-specific DNA binding	0.276049	0.764323	27	140
GO:0004702 receptor signaling protein serine/threonine kinase activity	6	0.277921	0.371	0.231	Molecular Function	GO:0004702	receptor signaling protein serine/threonine kinase activity	0.277921	0.764323	6	26
GO:0080161 auxin transmembrane transporter activity	5	0.283425	0.309	0.238	Molecular Function	GO:0080161	auxin transmembrane transporter activity	0.283425	0.764323	5	21
GO:0004849 uridine kinase activity	3	0.287118	0.186	0.273	Molecular Function	GO:0004849	uridine kinase activity	0.287118	0.764323	3	11
GO:0004864 protein phosphatase inhibitor activity	3	0.287118	0.186	0.273	Molecular Function	GO:0004864	protein phosphatase inhibitor activity	0.287118	0.764323	3	11
GO:0016160 amylase activity	3	0.287118	0.186	0.273	Molecular Function	GO:0016160	amylase activity	0.287118	0.764323	3	11
GO:1990714 hydroxyproline O-galactosyltransferase activity	3	0.287118	0.186	0.273	Molecular Function	GO:1990714	hydroxyproline O-galactosyltransferase activity	0.287118	0.764323	3	11
GO:0004650 polygalacturonase activity	4	0.28733	0.248	0.25	Molecular Function	GO:0004650	polygalacturonase activity	0.28733	0.764323	4	16
GO:0005092 GDP-dissociation inhibitor activity	4	0.28733	0.248	0.25	Molecular Function	GO:0005092	GDP-dissociation inhibitor activity	0.28733	0.764323	4	16
GO:0005388 calcium-transporting ATPase activity	4	0.28733	0.248	0.25	Molecular Function	GO:0005388	calcium-transporting ATPase activity	0.28733	0.764323	4	16
GO:0005342 organic acid transmembrane transporter activity	21	0.293923	1.3	0.194	Molecular Function	GO:0005342	organic acid transmembrane transporter activity	0.293923	0.764323	21	108
GO:0046943 carboxylic acid transmembrane transporter activity	21	0.293923	1.3	0.194	Molecular Function	GO:0046943	carboxylic acid transmembrane transporter activity	0.293923	0.764323	21	108
GO:0016769 transferase activity, transferring nitrogenous groups	10	0.298921	0.619	0.208	Molecular Function	GO:0016769	transferase activity, transferring nitrogenous groups	0.298921	0.764323	10	48
GO:0000170 sphingosine hydroxylase activity	1	0.312783	0.062	0.5	Molecular Function	GO:0000170	sphingosine hydroxylase activity	0.312783	0.764323	1	2
GO:0000823 inositol-1,4,5-trisphosphate 6-kinase activity	1	0.312783	0.062	0.5	Molecular Function	GO:0000823	inositol-1,4,5-trisphosphate 6-kinase activity	0.312783	0.764323	1	2
GO:0000824 inositol tetrakisphosphate 3-kinase activity	1	0.312783	0.062	0.5	Molecular Function	GO:0000824	inositol tetrakisphosphate 3-kinase activity	0.312783	0.764323	1	2
GO:0000827 inositol-1,3,4,5,6-pentakisphosphate kinase activity	1	0.312783	0.062	0.5	Molecular Function	GO:0000827	inositol-1,3,4,5,6-pentakisphosphate kinase activity	0.312783	0.764323	1	2
GO:0000828 inositol hexakisphosphate kinase activity	1	0.312783	0.062	0.5	Molecular Function	GO:0000828	inositol hexakisphosphate kinase activity	0.312783	0.764323	1	2
GO:0000829 inositol heptakisphosphate kinase activity	1	0.312783	0.062	0.5	Molecular Function	GO:0000829	inositol heptakisphosphate kinase activity	0.312783	0.764323	1	2
GO:0000832 inositol hexakisphosphate 5-kinase activity	1	0.312783	0.062	0.5	Molecular Function	GO:0000832	inositol hexakisphosphate 5-kinase activity	0.312783	0.764323	1	2
GO:0002161 aminoacyl-tRNA editing activity	1	0.312783	0.062	0.5	Molecular Function	GO:0002161	aminoacyl-tRNA editing activity	0.312783	0.764323	1	2
GO:0003849 3-deoxy-7-phosphoheptulonate synthase activity	1	0.312783	0.062	0.5	Molecular Function	GO:0003849	3-deoxy-7-phosphoheptulonate synthase activity	0.312783	0.764323	1	2
GO:0003989 acetyl-CoA carboxylase activity	1	0.312783	0.062	0.5	Molecular Function	GO:0003989	acetyl-CoA carboxylase activity	0.312783	0.764323	1	2
GO:0004064 arylesterase activity	1	0.312783	0.062	0.5	Molecular Function	GO:0004064	arylesterase activity	0.312783	0.764323	1	2
GO:0004137 deoxycytidine kinase activity	1	0.312783	0.062	0.5	Molecular Function	GO:0004137	deoxycytidine kinase activity	0.312783	0.764323	1	2
GO:0004142 diacylglycerol cholinephosphotransferase activity	1	0.312783	0.062	0.5	Molecular Function	GO:0004142	diacylglycerol cholinephosphotransferase activity	0.312783	0.764323	1	2
GO:0004152 dihydroorotate dehydrogenase activity	1	0.312783	0.062	0.5	Molecular Function	GO:0004152	dihydroorotate dehydrogenase activity	0.312783	0.764323	1	2
GO:0004170 dUTP diphosphatase activity	1	0.312783	0.062	0.5	Molecular Function	GO:0004170	dUTP diphosphatase activity	0.312783	0.764323	1	2
GO:0004338 glucan exo-1,3-beta-glucosidase activity	1	0.312783	0.062	0.5	Molecular Function	GO:0004338	glucan exo-1,3-beta-glucosidase activity	0.312783	0.764323	1	2
GO:0004421 hydroxymethylglutaryl-CoA synthase activity	1	0.312783	0.062	0.5	Molecular Function	GO:0004421	hydroxymethylglutaryl-CoA synthase activity	0.312783	0.764323	1	2
GO:0004476 mannose-6-phosphate isomerase activity	1	0.312783	0.062	0.5	Molecular Function	GO:0004476	mannose-6-phosphate isomerase activity	0.312783	0.764323	1	2
GO:0004489 methylenetetrahydrofolate reductase (NAD(P)H) activity	1	0.312783	0.062	0.5	Molecular Function	GO:0004489	methylenetetrahydrofolate reductase (NAD(P)H) activity	0.312783	0.764323	1	2
GO:0004506 squalene monooxygenase activity	1	0.312783	0.062	0.5	Molecular Function	GO:0004506	squalene monooxygenase activity	0.312783	0.764323	1	2
GO:0004528 phosphodiesterase I activity	1	0.312783	0.062	0.5	Molecular Function	GO:0004528	phosphodiesterase I activity	0.312783	0.764323	1	2
GO:0004560 alpha-L-fucosidase activity	1	0.312783	0.062	0.5	Molecular Function	GO:0004560	alpha-L-fucosidase activity	0.312783	0.764323	1	2
GO:0004622 lysophospholipase activity	1	0.312783	0.062	0.5	Molecular Function	GO:0004622	lysophospholipase activity	0.312783	0.764323	1	2
GO:0004750 ribulose-phosphate 3-epimerase activity	1	0.312783	0.062	0.5	Molecular Function	GO:0004750	ribulose-phosphate 3-epimerase activity	0.312783	0.764323	1	2
GO:0005274 allantoin uptake transmembrane transporter activity	1	0.312783	0.062	0.5	Molecular Function	GO:0005274	allantoin uptake transmembrane transporter activity	0.312783	0.764323	1	2
GO:0005356 hydrogen:glucose symporter activity	1	0.312783	0.062	0.5	Molecular Function	GO:0005356	hydrogen:glucose symporter activity	0.312783	0.764323	1	2
GO:0005358 high-affinity hydrogen:glucose symporter activity	1	0.312783	0.062	0.5	Molecular Function	GO:0005358	high-affinity hydrogen:glucose symporter activity	0.312783	0.764323	1	2
GO:0005464 UDP-xylose transmembrane transporter activity	1	0.312783	0.062	0.5	Molecular Function	GO:0005464	UDP-xylose transmembrane transporter activity	0.312783	0.764323	1	2
GO:0008177 succinate dehydrogenase (ubiquinone) activity	1	0.312783	0.062	0.5	Molecular Function	GO:0008177	succinate dehydrogenase (ubiquinone) activity	0.312783	0.764323	1	2
GO:0008297 single-stranded DNA exodeoxyribonuclease activity	1	0.312783	0.062	0.5	Molecular Function	GO:0008297	single-stranded DNA exodeoxyribonuclease activity	0.312783	0.764323	1	2
GO:0008310 single-stranded DNA 3'-5' exodeoxyribonuclease activity	1	0.312783	0.062	0.5	Molecular Function	GO:0008310	single-stranded DNA 3'-5' exodeoxyribonuclease activity	0.312783	0.764323	1	2
GO:0008465 glycerate dehydrogenase activity	1	0.312783	0.062	0.5	Molecular Function	GO:0008465	glycerate dehydrogenase activity	0.312783	0.764323	1	2
GO:0008494 translation activator activity	1	0.312783	0.062	0.5	Molecular Function	GO:0008494	translation activator activity	0.312783	0.764323	1	2
GO:0008559 xenobiotic-transporting ATPase activity	1	0.312783	0.062	0.5	Molecular Function	GO:0008559	xenobiotic-transporting ATPase activity	0.312783	0.764323	1	2
GO:0008677 2-dehydropantoate 2-reductase activity	1	0.312783	0.062	0.5	Molecular Function	GO:0008677	2-dehydropantoate 2-reductase activity	0.312783	0.764323	1	2
GO:0008686 3,4-dihydroxy-2-butanone-4-phosphate synthase activity	1	0.312783	0.062	0.5	Molecular Function	GO:0008686	3,4-dihydroxy-2-butanone-4-phosphate synthase activity	0.312783	0.764323	1	2
GO:0008825 cyclopropane-fatty-acyl-phospholipid synthase activity	1	0.312783	0.062	0.5	Molecular Function	GO:0008825	cyclopropane-fatty-acyl-phospholipid synthase activity	0.312783	0.764323	1	2
GO:0008843 endochitinase activity	1	0.312783	0.062	0.5	Molecular Function	GO:0008843	endochitinase activity	0.312783	0.764323	1	2
GO:0008863 formate dehydrogenase (NAD+) activity	1	0.312783	0.062	0.5	Molecular Function	GO:0008863	formate dehydrogenase (NAD+) activity	0.312783	0.764323	1	2
GO:0008935 1,4-dihydroxy-2-naphthoyl-CoA synthase activity	1	0.312783	0.062	0.5	Molecular Function	GO:0008935	1,4-dihydroxy-2-naphthoyl-CoA synthase activity	0.312783	0.764323	1	2
GO:0009679 hexose:proton symporter activity	1	0.312783	0.062	0.5	Molecular Function	GO:0009679	hexose:proton symporter activity	0.312783	0.764323	1	2
GO:0009702 L-arabinokinase activity	1	0.312783	0.062	0.5	Molecular Function	GO:0009702	L-arabinokinase activity	0.312783	0.764323	1	2
GO:0009703 nitrate reductase (NADH) activity	1	0.312783	0.062	0.5	Molecular Function	GO:0009703	nitrate reductase (NADH) activity	0.312783	0.764323	1	2
GO:0009917 sterol 5-alpha reductase activity	1	0.312783	0.062	0.5	Molecular Function	GO:0009917	sterol 5-alpha reductase activity	0.312783	0.764323	1	2
GO:0010280 UDP-L-rhamnose synthase activity	1	0.312783	0.062	0.5	Molecular Function	GO:0010280	UDP-L-rhamnose synthase activity	0.312783	0.764323	1	2
GO:0010326 methionine-oxo-acid transaminase activity	1	0.312783	0.062	0.5	Molecular Function	GO:0010326	methionine-oxo-acid transaminase activity	0.312783	0.764323	1	2
GO:0010488 UDP-galactose:N-glycan beta-1,3-galactosyltransferase activity	1	0.312783	0.062	0.5	Molecular Function	GO:0010488	UDP-galactose:N-glycan beta-1,3-galactosyltransferase activity	0.312783	0.764323	1	2
GO:0010945 CoA pyrophosphatase activity	1	0.312783	0.062	0.5	Molecular Function	GO:0010945	CoA pyrophosphatase activity	0.312783	0.764323	1	2
GO:0015087 cobalt ion transmembrane transporter activity	1	0.312783	0.062	0.5	Molecular Function	GO:0015087	cobalt ion transmembrane transporter activity	0.312783	0.764323	1	2
GO:0015089 high-affinity copper ion transmembrane transporter activity	1	0.312783	0.062	0.5	Molecular Function	GO:0015089	high-affinity copper ion transmembrane transporter activity	0.312783	0.764323	1	2
GO:0015148 D-xylose transmembrane transporter activity	1	0.312783	0.062	0.5	Molecular Function	GO:0015148	D-xylose transmembrane transporter activity	0.312783	0.764323	1	2
GO:0015168 glycerol transmembrane transporter activity	1	0.312783	0.062	0.5	Molecular Function	GO:0015168	glycerol transmembrane transporter activity	0.312783	0.764323	1	2
GO:0015180 L-alanine transmembrane transporter activity	1	0.312783	0.062	0.5	Molecular Function	GO:0015180	L-alanine transmembrane transporter activity	0.312783	0.764323	1	2
GO:0015220 choline transmembrane transporter activity	1	0.312783	0.062	0.5	Molecular Function	GO:0015220	choline transmembrane transporter activity	0.312783	0.764323	1	2
GO:0015234 thiamine transmembrane transporter activity	1	0.312783	0.062	0.5	Molecular Function	GO:0015234	thiamine transmembrane transporter activity	0.312783	0.764323	1	2
GO:0015391 nucleobase:cation symporter activity	1	0.312783	0.062	0.5	Molecular Function	GO:0015391	nucleobase:cation symporter activity	0.312783	0.764323	1	2
GO:0015575 mannitol transmembrane transporter activity	1	0.312783	0.062	0.5	Molecular Function	GO:0015575	mannitol transmembrane transporter activity	0.312783	0.764323	1	2
GO:0015576 sorbitol transmembrane transporter activity	1	0.312783	0.062	0.5	Molecular Function	GO:0015576	sorbitol transmembrane transporter activity	0.312783	0.764323	1	2
GO:0015591 D-ribose transmembrane transporter activity	1	0.312783	0.062	0.5	Molecular Function	GO:0015591	D-ribose transmembrane transporter activity	0.312783	0.764323	1	2
GO:0015928 fucosidase activity	1	0.312783	0.062	0.5	Molecular Function	GO:0015928	fucosidase activity	0.312783	0.764323	1	2
GO:0015930 glutamate synthase activity	1	0.312783	0.062	0.5	Molecular Function	GO:0015930	glutamate synthase activity	0.312783	0.764323	1	2
GO:0016656 monodehydroascorbate reductase (NADH) activity	1	0.312783	0.062	0.5	Molecular Function	GO:0016656	monodehydroascorbate reductase (NADH) activity	0.312783	0.764323	1	2
GO:0016837 carbon-oxygen lyase activity, acting on polysaccharides	1	0.312783	0.062	0.5	Molecular Function	GO:0016837	carbon-oxygen lyase activity, acting on polysaccharides	0.312783	0.764323	1	2
GO:0016843 amine-lyase activity	1	0.312783	0.062	0.5	Molecular Function	GO:0016843	amine-lyase activity	0.312783	0.764323	1	2
GO:0016844 strictosidine synthase activity	1	0.312783	0.062	0.5	Molecular Function	GO:0016844	strictosidine synthase activity	0.312783	0.764323	1	2
GO:0016909 SAP kinase activity	1	0.312783	0.062	0.5	Molecular Function	GO:0016909	SAP kinase activity	0.312783	0.764323	1	2
GO:0019144 ADP-sugar diphosphatase activity	1	0.312783	0.062	0.5	Molecular Function	GO:0019144	ADP-sugar diphosphatase activity	0.312783	0.764323	1	2
GO:0019170 methylglyoxal reductase (NADH-dependent) activity	1	0.312783	0.062	0.5	Molecular Function	GO:0019170	methylglyoxal reductase (NADH-dependent) activity	0.312783	0.764323	1	2
GO:0022858 alanine transmembrane transporter activity	1	0.312783	0.062	0.5	Molecular Function	GO:0022858	alanine transmembrane transporter activity	0.312783	0.764323	1	2
GO:0030570 pectate lyase activity	1	0.312783	0.062	0.5	Molecular Function	GO:0030570	pectate lyase activity	0.312783	0.764323	1	2
GO:0030604 1-deoxy-D-xylulose-5-phosphate reductoisomerase activity	1	0.312783	0.062	0.5	Molecular Function	GO:0030604	1-deoxy-D-xylulose-5-phosphate reductoisomerase activity	0.312783	0.764323	1	2
GO:0032441 pheophorbide a oxygenase activity	1	0.312783	0.062	0.5	Molecular Function	GO:0032441	pheophorbide a oxygenase activity	0.312783	0.764323	1	2
GO:0033743 peptide-methionine (R)-S-oxide reductase activity	1	0.312783	0.062	0.5	Molecular Function	GO:0033743	peptide-methionine (R)-S-oxide reductase activity	0.312783	0.764323	1	2
GO:0033857 diphosphoinositol-pentakisphosphate kinase activity	1	0.312783	0.062	0.5	Molecular Function	GO:0033857	diphosphoinositol-pentakisphosphate kinase activity	0.312783	0.764323	1	2
GO:0034002 (R)-limonene synthase activity	1	0.312783	0.062	0.5	Molecular Function	GO:0034002	(R)-limonene synthase activity	0.312783	0.764323	1	2
GO:0034768 (E)-beta-ocimene synthase activity	1	0.312783	0.062	0.5	Molecular Function	GO:0034768	(E)-beta-ocimene synthase activity	0.312783	0.764323	1	2
GO:0036033 mediator complex binding	1	0.312783	0.062	0.5	Molecular Function	GO:0036033	mediator complex binding	0.312783	0.764323	1	2
GO:0042907 xanthine transmembrane transporter activity	1	0.312783	0.062	0.5	Molecular Function	GO:0042907	xanthine transmembrane transporter activity	0.312783	0.764323	1	2
GO:0042910 xenobiotic transporter activity	1	0.312783	0.062	0.5	Molecular Function	GO:0042910	xenobiotic transporter activity	0.312783	0.764323	1	2
GO:0042936 dipeptide transporter activity	1	0.312783	0.062	0.5	Molecular Function	GO:0042936	dipeptide transporter activity	0.312783	0.764323	1	2
GO:0043765 T/G mismatch-specific endonuclease activity	1	0.312783	0.062	0.5	Molecular Function	GO:0043765	T/G mismatch-specific endonuclease activity	0.312783	0.764323	1	2
GO:0044547 DNA topoisomerase binding	1	0.312783	0.062	0.5	Molecular Function	GO:0044547	DNA topoisomerase binding	0.312783	0.764323	1	2
GO:0045548 phenylalanine ammonia-lyase activity	1	0.312783	0.062	0.5	Molecular Function	GO:0045548	phenylalanine ammonia-lyase activity	0.312783	0.764323	1	2
GO:0045551 cinnamyl-alcohol dehydrogenase activity	1	0.312783	0.062	0.5	Molecular Function	GO:0045551	cinnamyl-alcohol dehydrogenase activity	0.312783	0.764323	1	2
GO:0045552 dihydrokaempferol 4-reductase activity	1	0.312783	0.062	0.5	Molecular Function	GO:0045552	dihydrokaempferol 4-reductase activity	0.312783	0.764323	1	2
GO:0046409 p-coumarate 3-hydroxylase activity	1	0.312783	0.062	0.5	Molecular Function	GO:0046409	p-coumarate 3-hydroxylase activity	0.312783	0.764323	1	2
GO:0047216 inositol 3-alpha-galactosyltransferase activity	1	0.312783	0.062	0.5	Molecular Function	GO:0047216	inositol 3-alpha-galactosyltransferase activity	0.312783	0.764323	1	2
GO:0047274 galactinol-sucrose galactosyltransferase activity	1	0.312783	0.062	0.5	Molecular Function	GO:0047274	galactinol-sucrose galactosyltransferase activity	0.312783	0.764323	1	2
GO:0050203 oxalate-CoA ligase activity	1	0.312783	0.062	0.5	Molecular Function	GO:0050203	oxalate-CoA ligase activity	0.312783	0.764323	1	2
GO:0050377 UDP-glucose 4,6-dehydratase activity	1	0.312783	0.062	0.5	Molecular Function	GO:0050377	UDP-glucose 4,6-dehydratase activity	0.312783	0.764323	1	2
GO:0050378 UDP-glucuronate 4-epimerase activity	1	0.312783	0.062	0.5	Molecular Function	GO:0050378	UDP-glucuronate 4-epimerase activity	0.312783	0.764323	1	2
GO:0050550 pinene synthase activity	1	0.312783	0.062	0.5	Molecular Function	GO:0050550	pinene synthase activity	0.312783	0.764323	1	2
GO:0050551 myrcene synthase activity	1	0.312783	0.062	0.5	Molecular Function	GO:0050551	myrcene synthase activity	0.312783	0.764323	1	2
GO:0050552 (4S)-limonene synthase activity	1	0.312783	0.062	0.5	Molecular Function	GO:0050552	(4S)-limonene synthase activity	0.312783	0.764323	1	2
GO:0050613 delta14-sterol reductase activity	1	0.312783	0.062	0.5	Molecular Function	GO:0050613	delta14-sterol reductase activity	0.312783	0.764323	1	2
GO:0051499 D-aminoacyl-tRNA deacylase activity	1	0.312783	0.062	0.5	Molecular Function	GO:0051499	D-aminoacyl-tRNA deacylase activity	0.312783	0.764323	1	2
GO:0051525 NFAT protein binding	1	0.312783	0.062	0.5	Molecular Function	GO:0051525	NFAT protein binding	0.312783	0.764323	1	2
GO:0051575 5'-deoxyribose-5-phosphate lyase activity	1	0.312783	0.062	0.5	Molecular Function	GO:0051575	5'-deoxyribose-5-phosphate lyase activity	0.312783	0.764323	1	2
GO:0051752 phosphoglucan, water dikinase activity	1	0.312783	0.062	0.5	Molecular Function	GO:0051752	phosphoglucan, water dikinase activity	0.312783	0.764323	1	2
GO:0052578 alpha-farnesene synthase activity	1	0.312783	0.062	0.5	Molecular Function	GO:0052578	alpha-farnesene synthase activity	0.312783	0.764323	1	2
GO:0052622 ATP dimethylallyltransferase activity	1	0.312783	0.062	0.5	Molecular Function	GO:0052622	ATP dimethylallyltransferase activity	0.312783	0.764323	1	2
GO:0052623 ADP dimethylallyltransferase activity	1	0.312783	0.062	0.5	Molecular Function	GO:0052623	ADP dimethylallyltransferase activity	0.312783	0.764323	1	2
GO:0052635 C-20 gibberellin 2-beta-dioxygenase activity	1	0.312783	0.062	0.5	Molecular Function	GO:0052635	C-20 gibberellin 2-beta-dioxygenase activity	0.312783	0.764323	1	2
GO:0052642 lysophosphatidic acid phosphatase activity	1	0.312783	0.062	0.5	Molecular Function	GO:0052642	lysophosphatidic acid phosphatase activity	0.312783	0.764323	1	2
GO:0052658 inositol-1,4,5-trisphosphate 5-phosphatase activity	1	0.312783	0.062	0.5	Molecular Function	GO:0052658	inositol-1,4,5-trisphosphate 5-phosphatase activity	0.312783	0.764323	1	2
GO:0070336 flap-structured DNA binding	1	0.312783	0.062	0.5	Molecular Function	GO:0070336	flap-structured DNA binding	0.312783	0.764323	1	2
GO:0071916 dipeptide transmembrane transporter activity	1	0.312783	0.062	0.5	Molecular Function	GO:0071916	dipeptide transmembrane transporter activity	0.312783	0.764323	1	2
GO:0080015 sabinene synthase activity	1	0.312783	0.062	0.5	Molecular Function	GO:0080015	sabinene synthase activity	0.312783	0.764323	1	2
GO:0080041 ADP-ribose pyrophosphohydrolase activity	1	0.312783	0.062	0.5	Molecular Function	GO:0080041	ADP-ribose pyrophosphohydrolase activity	0.312783	0.764323	1	2
GO:0080072 spermidine:sinapoyl CoA N-acyltransferase activity	1	0.312783	0.062	0.5	Molecular Function	GO:0080072	spermidine:sinapoyl CoA N-acyltransferase activity	0.312783	0.764323	1	2
GO:0080073 spermidine:coumaroyl CoA N-acyltransferase activity	1	0.312783	0.062	0.5	Molecular Function	GO:0080073	spermidine:coumaroyl CoA N-acyltransferase activity	0.312783	0.764323	1	2
GO:0080074 spermidine:caffeoyl CoA N-acyltransferase activity	1	0.312783	0.062	0.5	Molecular Function	GO:0080074	spermidine:caffeoyl CoA N-acyltransferase activity	0.312783	0.764323	1	2
GO:0080075 spermidine:feruloyl CoA N-acyltransferase activity	1	0.312783	0.062	0.5	Molecular Function	GO:0080075	spermidine:feruloyl CoA N-acyltransferase activity	0.312783	0.764323	1	2
GO:0080084 5S rDNA binding	1	0.312783	0.062	0.5	Molecular Function	GO:0080084	5S rDNA binding	0.312783	0.764323	1	2
GO:0090422 thiamine pyrophosphate transporter activity	1	0.312783	0.062	0.5	Molecular Function	GO:0090422	thiamine pyrophosphate transporter activity	0.312783	0.764323	1	2
GO:1990050 phosphatidic acid transporter activity	1	0.312783	0.062	0.5	Molecular Function	GO:1990050	phosphatidic acid transporter activity	0.312783	0.764323	1	2
GO:0009642 response to light intensity	32	0.0977666	1.755	0.209	Biological Process	GO:0009642	response to light intensity	0.0977666	0.765641	32	153
GO:0032502 developmental process	557	0.0978838	30.554	0.174	Biological Process	GO:0032502	developmental process	0.0978838	0.765641	557	3200
GO:0072686 mitotic spindle	7	0.110469	0.398	0.269	Cellular Component	GO:0072686	mitotic spindle	0.110469	0.77204	7	26
GO:0005310 dicarboxylic acid transmembrane transporter activity	5	0.319556	0.309	0.227	Molecular Function	GO:0005310	dicarboxylic acid transmembrane transporter activity	0.319556	0.776568	5	22
GO:0016628 oxidoreductase activity, acting on the CH-CH group of donors, NAD or NADP as acceptor	5	0.319556	0.309	0.227	Molecular Function	GO:0016628	oxidoreductase activity, acting on the CH-CH group of donors, NAD or NADP as acceptor	0.319556	0.776568	5	22
GO:0032451 demethylase activity	5	0.319556	0.309	0.227	Molecular Function	GO:0032451	demethylase activity	0.319556	0.776568	5	22
GO:0004197 cysteine-type endopeptidase activity	10	0.322857	0.619	0.204	Molecular Function	GO:0004197	cysteine-type endopeptidase activity	0.322857	0.783151	10	49
GO:0006220 pyrimidine nucleotide metabolic process	9	0.100315	0.494	0.265	Biological Process	GO:0006220	pyrimidine nucleotide metabolic process	0.100315	0.783415	9	34
GO:0006790 sulfur compound metabolic process	58	0.100524	3.182	0.196	Biological Process	GO:0006790	sulfur compound metabolic process	0.100524	0.783803	58	296
GO:0006521 regulation of cellular amino acid metabolic process	6	0.101787	0.329	0.3	Biological Process	GO:0006521	regulation of cellular amino acid metabolic process	0.101787	0.787409	6	20
GO:0015996 chlorophyll catabolic process	6	0.101787	0.329	0.3	Biological Process	GO:0015996	chlorophyll catabolic process	0.101787	0.787409	6	20
GO:0052126 movement in host environment	6	0.101787	0.329	0.3	Biological Process	GO:0052126	movement in host environment	0.101787	0.787409	6	20
GO:0055062 phosphate ion homeostasis	6	0.101787	0.329	0.3	Biological Process	GO:0055062	phosphate ion homeostasis	0.101787	0.787409	6	20
GO:0072506 trivalent inorganic anion homeostasis	6	0.101787	0.329	0.3	Biological Process	GO:0072506	trivalent inorganic anion homeostasis	0.101787	0.787409	6	20
GO:0042221 response to chemical	496	0.102885	27.208	0.175	Biological Process	GO:0042221	response to chemical	0.102885	0.794656	496	2842
GO:0008519 ammonium transmembrane transporter activity	4	0.329181	0.248	0.235	Molecular Function	GO:0008519	ammonium transmembrane transporter activity	0.329181	0.796079	4	17
GO:0022857 transmembrane transporter activity	135	0.334184	8.354	0.177	Molecular Function	GO:0022857	transmembrane transporter activity	0.334184	0.796079	135	762
GO:0005345 purine nucleobase transmembrane transporter activity	3	0.338003	0.186	0.25	Molecular Function	GO:0005345	purine nucleobase transmembrane transporter activity	0.338003	0.796079	3	12
GO:0008466 glycogenin glucosyltransferase activity	3	0.338003	0.186	0.25	Molecular Function	GO:0008466	glycogenin glucosyltransferase activity	0.338003	0.796079	3	12
GO:0016857 racemase and epimerase activity, acting on carbohydrates and derivatives	3	0.338003	0.186	0.25	Molecular Function	GO:0016857	racemase and epimerase activity, acting on carbohydrates and derivatives	0.338003	0.796079	3	12
GO:0004332 fructose-bisphosphate aldolase activity	2	0.342411	0.124	0.286	Molecular Function	GO:0004332	fructose-bisphosphate aldolase activity	0.342411	0.796079	2	7
GO:0004567 beta-mannosidase activity	2	0.342411	0.124	0.286	Molecular Function	GO:0004567	beta-mannosidase activity	0.342411	0.796079	2	7
GO:0005034 osmosensor activity	2	0.342411	0.124	0.286	Molecular Function	GO:0005034	osmosensor activity	0.342411	0.796079	2	7
GO:0005093 Rab GDP-dissociation inhibitor activity	2	0.342411	0.124	0.286	Molecular Function	GO:0005093	Rab GDP-dissociation inhibitor activity	0.342411	0.796079	2	7
GO:0005217 intracellular ligand-gated ion channel activity	2	0.342411	0.124	0.286	Molecular Function	GO:0005217	intracellular ligand-gated ion channel activity	0.342411	0.796079	2	7
GO:0005242 inward rectifier potassium channel activity	2	0.342411	0.124	0.286	Molecular Function	GO:0005242	inward rectifier potassium channel activity	0.342411	0.796079	2	7
GO:0005326 neurotransmitter transporter activity	2	0.342411	0.124	0.286	Molecular Function	GO:0005326	neurotransmitter transporter activity	0.342411	0.796079	2	7
GO:0008296 3'-5'-exodeoxyribonuclease activity	2	0.342411	0.124	0.286	Molecular Function	GO:0008296	3'-5'-exodeoxyribonuclease activity	0.342411	0.796079	2	7
GO:0010295 (+)-abscisic acid 8'-hydroxylase activity	2	0.342411	0.124	0.286	Molecular Function	GO:0010295	(+)-abscisic acid 8'-hydroxylase activity	0.342411	0.796079	2	7
GO:0010427 abscisic acid binding	2	0.342411	0.124	0.286	Molecular Function	GO:0010427	abscisic acid binding	0.342411	0.796079	2	7
GO:0016647 oxidoreductase activity, acting on the CH-NH group of donors, oxygen as acceptor	2	0.342411	0.124	0.286	Molecular Function	GO:0016647	oxidoreductase activity, acting on the CH-NH group of donors, oxygen as acceptor	0.342411	0.796079	2	7
GO:0016725 oxidoreductase activity, acting on CH or CH2 groups	2	0.342411	0.124	0.286	Molecular Function	GO:0016725	oxidoreductase activity, acting on CH or CH2 groups	0.342411	0.796079	2	7
GO:0016985 mannan endo-1,4-beta-mannosidase activity	2	0.342411	0.124	0.286	Molecular Function	GO:0016985	mannan endo-1,4-beta-mannosidase activity	0.342411	0.796079	2	7
GO:0019139 cytokinin dehydrogenase activity	2	0.342411	0.124	0.286	Molecular Function	GO:0019139	cytokinin dehydrogenase activity	0.342411	0.796079	2	7
GO:0035198 miRNA binding	2	0.342411	0.124	0.286	Molecular Function	GO:0035198	miRNA binding	0.342411	0.796079	2	7
GO:0042937 tripeptide transporter activity	2	0.342411	0.124	0.286	Molecular Function	GO:0042937	tripeptide transporter activity	0.342411	0.796079	2	7
GO:0048040 UDP-glucuronate decarboxylase activity	2	0.342411	0.124	0.286	Molecular Function	GO:0048040	UDP-glucuronate decarboxylase activity	0.342411	0.796079	2	7
GO:0004693 cyclin-dependent protein serine/threonine kinase activity	6	0.342639	0.371	0.214	Molecular Function	GO:0004693	cyclin-dependent protein serine/threonine kinase activity	0.342639	0.796079	6	28
GO:0097472 cyclin-dependent protein kinase activity	6	0.342639	0.371	0.214	Molecular Function	GO:0097472	cyclin-dependent protein kinase activity	0.342639	0.796079	6	28
GO:0000041 transition metal ion transport	20	0.10369	1.097	0.222	Biological Process	GO:0000041	transition metal ion transport	0.10369	0.798554	20	90
GO:0009850 auxin metabolic process	13	0.103715	0.713	0.241	Biological Process	GO:0009850	auxin metabolic process	0.103715	0.798554	13	54
GO:0032273 positive regulation of protein polymerization	12	0.10392	0.658	0.245	Biological Process	GO:0032273	positive regulation of protein polymerization	0.10392	0.798881	12	49
GO:0005085 guanyl-nucleotide exchange factor activity	10	0.34717	0.619	0.2	Molecular Function	GO:0005085	guanyl-nucleotide exchange factor activity	0.34717	0.80378	10	50
GO:0015171 amino acid transmembrane transporter activity	10	0.34717	0.619	0.2	Molecular Function	GO:0015171	amino acid transmembrane transporter activity	0.34717	0.80378	10	50
GO:0005658 alpha DNA polymerase:primase complex	2	0.123425	0.114	0.5	Cellular Component	GO:0005658	alpha DNA polymerase:primase complex	0.123425	0.816711	2	4
GO:0009522 photosystem I	2	0.123425	0.114	0.5	Cellular Component	GO:0009522	photosystem I	0.123425	0.816711	2	4
GO:0032133 chromosome passenger complex	2	0.123425	0.114	0.5	Cellular Component	GO:0032133	chromosome passenger complex	0.123425	0.816711	2	4
GO:0097224 sperm connecting piece	2	0.123425	0.114	0.5	Cellular Component	GO:0097224	sperm connecting piece	0.123425	0.816711	2	4
GO:0030894 replisome	5	0.123426	0.285	0.294	Cellular Component	GO:0030894	replisome	0.123426	0.816711	5	17
GO:1903338 regulation of cell wall organization or biogenesis	7	0.109148	0.384	0.28	Biological Process	GO:1903338	regulation of cell wall organization or biogenesis	0.109148	0.829557	7	25
GO:0034605 cellular response to heat	17	0.109754	0.933	0.227	Biological Process	GO:0034605	cellular response to heat	0.109754	0.829557	17	75
GO:1901362 organic cyclic compound biosynthetic process	443	0.112146	24.301	0.175	Biological Process	GO:1901362	organic cyclic compound biosynthetic process	0.112146	0.829557	443	2534
GO:0010052 guard cell differentiation	5	0.113374	0.274	0.312	Biological Process	GO:0010052	guard cell differentiation	0.113374	0.829557	5	16
GO:0010972 negative regulation of G2/M transition of mitotic cell cycle	5	0.113374	0.274	0.312	Biological Process	GO:0010972	negative regulation of G2/M transition of mitotic cell cycle	0.113374	0.829557	5	16
GO:0043174 nucleoside salvage	5	0.113374	0.274	0.312	Biological Process	GO:0043174	nucleoside salvage	0.113374	0.829557	5	16
GO:2000762 regulation of phenylpropanoid metabolic process	5	0.113374	0.274	0.312	Biological Process	GO:2000762	regulation of phenylpropanoid metabolic process	0.113374	0.829557	5	16
GO:0006213 pyrimidine nucleoside metabolic process	8	0.113571	0.439	0.267	Biological Process	GO:0006213	pyrimidine nucleoside metabolic process	0.113571	0.829557	8	30
GO:0009608 response to symbiont	8	0.113571	0.439	0.267	Biological Process	GO:0009608	response to symbiont	0.113571	0.829557	8	30
GO:0046351 disaccharide biosynthetic process	8	0.113571	0.439	0.267	Biological Process	GO:0046351	disaccharide biosynthetic process	0.113571	0.829557	8	30
GO:0080092 regulation of pollen tube growth	8	0.113571	0.439	0.267	Biological Process	GO:0080092	regulation of pollen tube growth	0.113571	0.829557	8	30
GO:0009308 amine metabolic process	23	0.114307	1.262	0.215	Biological Process	GO:0009308	amine metabolic process	0.114307	0.829557	23	107
GO:0009058 biosynthetic process	713	0.11452	39.111	0.172	Biological Process	GO:0009058	biosynthetic process	0.11452	0.829557	713	4137
GO:0019722 calcium-mediated signaling	12	0.117037	0.658	0.24	Biological Process	GO:0019722	calcium-mediated signaling	0.117037	0.829557	12	50
GO:1902904 negative regulation of fibril organization	12	0.117037	0.658	0.24	Biological Process	GO:1902904	negative regulation of fibril organization	0.117037	0.829557	12	50
GO:0000096 sulfur amino acid metabolic process	11	0.117464	0.603	0.244	Biological Process	GO:0000096	sulfur amino acid metabolic process	0.117464	0.829557	11	45
GO:0044767 single-organism developmental process	538	0.118253	29.512	0.174	Biological Process	GO:0044767	single-organism developmental process	0.118253	0.829557	538	3099
GO:0017144 drug metabolic process	84	0.118857	4.608	0.188	Biological Process	GO:0017144	drug metabolic process	0.118857	0.829557	84	446
GO:0006261 DNA-dependent DNA replication	27	0.119426	1.481	0.209	Biological Process	GO:0006261	DNA-dependent DNA replication	0.119426	0.829557	27	129
GO:0009639 response to red or far red light	36	0.120312	1.975	0.202	Biological Process	GO:0009639	response to red or far red light	0.120312	0.829557	36	178
GO:1901701 cellular response to oxygen-containing compound	134	0.120491	7.351	0.183	Biological Process	GO:1901701	cellular response to oxygen-containing compound	0.120491	0.829557	134	732
GO:0097237 cellular response to toxic substance	40	0.120648	2.194	0.2	Biological Process	GO:0097237	cellular response to toxic substance	0.120648	0.829557	40	200
GO:0009943 adaxial/abaxial axis specification	6	0.123367	0.329	0.286	Biological Process	GO:0009943	adaxial/abaxial axis specification	0.123367	0.829557	6	21
GO:0009944 polarity specification of adaxial/abaxial axis	6	0.123367	0.329	0.286	Biological Process	GO:0009944	polarity specification of adaxial/abaxial axis	0.123367	0.829557	6	21
GO:0010082 regulation of root meristem growth	6	0.123367	0.329	0.286	Biological Process	GO:0010082	regulation of root meristem growth	0.123367	0.829557	6	21
GO:0010305 leaf vascular tissue pattern formation	6	0.123367	0.329	0.286	Biological Process	GO:0010305	leaf vascular tissue pattern formation	0.123367	0.829557	6	21
GO:0046149 pigment catabolic process	6	0.123367	0.329	0.286	Biological Process	GO:0046149	pigment catabolic process	0.123367	0.829557	6	21
GO:0048235 pollen sperm cell differentiation	6	0.123367	0.329	0.286	Biological Process	GO:0048235	pollen sperm cell differentiation	0.123367	0.829557	6	21
GO:0052192 movement in environment of other organism involved in symbiotic interaction	6	0.123367	0.329	0.286	Biological Process	GO:0052192	movement in environment of other organism involved in symbiotic interaction	0.123367	0.829557	6	21
GO:0055076 transition metal ion homeostasis	23	0.123432	1.262	0.213	Biological Process	GO:0055076	transition metal ion homeostasis	0.123432	0.829557	23	108
GO:0031668 cellular response to extracellular stimulus	50	0.124722	2.743	0.195	Biological Process	GO:0031668	cellular response to extracellular stimulus	0.124722	0.829557	50	256
GO:0006085 acetyl-CoA biosynthetic process	4	0.125194	0.219	0.333	Biological Process	GO:0006085	acetyl-CoA biosynthetic process	0.125194	0.829557	4	12
GO:0006195 purine nucleotide catabolic process	4	0.125194	0.219	0.333	Biological Process	GO:0006195	purine nucleotide catabolic process	0.125194	0.829557	4	12
GO:0010037 response to carbon dioxide	4	0.125194	0.219	0.333	Biological Process	GO:0010037	response to carbon dioxide	0.125194	0.829557	4	12
GO:0048354 mucilage biosynthetic process involved in seed coat development	4	0.125194	0.219	0.333	Biological Process	GO:0048354	mucilage biosynthetic process involved in seed coat development	0.125194	0.829557	4	12
GO:0080060 integument development	4	0.125194	0.219	0.333	Biological Process	GO:0080060	integument development	0.125194	0.829557	4	12
GO:0097553 calcium ion transmembrane import into cytosol	4	0.125194	0.219	0.333	Biological Process	GO:0097553	calcium ion transmembrane import into cytosol	0.125194	0.829557	4	12
GO:1902288 regulation of defense response to oomycetes	4	0.125194	0.219	0.333	Biological Process	GO:1902288	regulation of defense response to oomycetes	0.125194	0.829557	4	12
GO:1902656 calcium ion import into cytosol	4	0.125194	0.219	0.333	Biological Process	GO:1902656	calcium ion import into cytosol	0.125194	0.829557	4	12
GO:0050832 defense response to fungus	53	0.126376	2.907	0.194	Biological Process	GO:0050832	defense response to fungus	0.126376	0.829557	53	273
GO:0009793 embryo development ending in seed dormancy	69	0.12743	3.785	0.19	Biological Process	GO:0009793	embryo development ending in seed dormancy	0.12743	0.829557	69	363
GO:0006066 alcohol metabolic process	38	0.127585	2.084	0.2	Biological Process	GO:0006066	alcohol metabolic process	0.127585	0.829557	38	190
GO:0002181 cytoplasmic translation	56	0.127722	3.072	0.193	Biological Process	GO:0002181	cytoplasmic translation	0.127722	0.829557	56	290
GO:0097306 cellular response to alcohol	54	0.128813	2.962	0.194	Biological Process	GO:0097306	cellular response to alcohol	0.128813	0.829557	54	279
GO:0006855 drug transmembrane transport	18	0.128887	0.987	0.22	Biological Process	GO:0006855	drug transmembrane transport	0.128887	0.829557	18	82
GO:0009853 photorespiration	7	0.128962	0.384	0.269	Biological Process	GO:0009853	photorespiration	0.128962	0.829557	7	26
GO:0052546 cell wall pectin metabolic process	7	0.128962	0.384	0.269	Biological Process	GO:0052546	cell wall pectin metabolic process	0.128962	0.829557	7	26
GO:0098754 detoxification	29	0.129319	1.591	0.206	Biological Process	GO:0098754	detoxification	0.129319	0.829557	29	141
GO:0016125 sterol metabolic process	17	0.131874	0.933	0.221	Biological Process	GO:0016125	sterol metabolic process	0.131874	0.829557	17	77
GO:1901401 regulation of tetrapyrrole metabolic process	8	0.131879	0.439	0.258	Biological Process	GO:1901401	regulation of tetrapyrrole metabolic process	0.131879	0.829557	8	31
GO:0003283 atrial septum development	2	0.131997	0.11	0.5	Biological Process	GO:0003283	atrial septum development	0.131997	0.829557	2	4
GO:0006068 ethanol catabolic process	2	0.131997	0.11	0.5	Biological Process	GO:0006068	ethanol catabolic process	0.131997	0.829557	2	4
GO:0006404 RNA import into nucleus	2	0.131997	0.11	0.5	Biological Process	GO:0006404	RNA import into nucleus	0.131997	0.829557	2	4
GO:0006409 tRNA export from nucleus	2	0.131997	0.11	0.5	Biological Process	GO:0006409	tRNA export from nucleus	0.131997	0.829557	2	4
GO:0006545 glycine biosynthetic process	2	0.131997	0.11	0.5	Biological Process	GO:0006545	glycine biosynthetic process	0.131997	0.829557	2	4
GO:0009758 carbohydrate utilization	2	0.131997	0.11	0.5	Biological Process	GO:0009758	carbohydrate utilization	0.131997	0.829557	2	4
GO:0009786 regulation of asymmetric cell division	2	0.131997	0.11	0.5	Biological Process	GO:0009786	regulation of asymmetric cell division	0.131997	0.829557	2	4
GO:0009803 cinnamic acid metabolic process	2	0.131997	0.11	0.5	Biological Process	GO:0009803	cinnamic acid metabolic process	0.131997	0.829557	2	4
GO:0010151 chloroplast elongation	2	0.131997	0.11	0.5	Biological Process	GO:0010151	chloroplast elongation	0.131997	0.829557	2	4
GO:0010235 guard mother cell cytokinesis	2	0.131997	0.11	0.5	Biological Process	GO:0010235	guard mother cell cytokinesis	0.131997	0.829557	2	4
GO:0010371 regulation of gibberellin biosynthetic process	2	0.131997	0.11	0.5	Biological Process	GO:0010371	regulation of gibberellin biosynthetic process	0.131997	0.829557	2	4
GO:0010432 bract development	2	0.131997	0.11	0.5	Biological Process	GO:0010432	bract development	0.131997	0.829557	2	4
GO:0010601 positive regulation of auxin biosynthetic process	2	0.131997	0.11	0.5	Biological Process	GO:0010601	positive regulation of auxin biosynthetic process	0.131997	0.829557	2	4
GO:0010845 positive regulation of reciprocal meiotic recombination	2	0.131997	0.11	0.5	Biological Process	GO:0010845	positive regulation of reciprocal meiotic recombination	0.131997	0.829557	2	4
GO:0010880 regulation of release of sequestered calcium ion into cytosol by sarcoplasmic reticulum	2	0.131997	0.11	0.5	Biological Process	GO:0010880	regulation of release of sequestered calcium ion into cytosol by sarcoplasmic reticulum	0.131997	0.829557	2	4
GO:0010881 regulation of cardiac muscle contraction by regulation of the release of sequestered calcium ion	2	0.131997	0.11	0.5	Biological Process	GO:0010881	regulation of cardiac muscle contraction by regulation of the release of sequestered calcium ion	0.131997	0.829557	2	4
GO:0014808 release of sequestered calcium ion into cytosol by sarcoplasmic reticulum	2	0.131997	0.11	0.5	Biological Process	GO:0014808	release of sequestered calcium ion into cytosol by sarcoplasmic reticulum	0.131997	0.829557	2	4
GO:0014832 urinary bladder smooth muscle contraction	2	0.131997	0.11	0.5	Biological Process	GO:0014832	urinary bladder smooth muscle contraction	0.131997	0.829557	2	4
GO:0014848 urinary tract smooth muscle contraction	2	0.131997	0.11	0.5	Biological Process	GO:0014848	urinary tract smooth muscle contraction	0.131997	0.829557	2	4
GO:0018149 peptide cross-linking	2	0.131997	0.11	0.5	Biological Process	GO:0018149	peptide cross-linking	0.131997	0.829557	2	4
GO:0019586 galacturonate metabolic process	2	0.131997	0.11	0.5	Biological Process	GO:0019586	galacturonate metabolic process	0.131997	0.829557	2	4
GO:0019835 cytolysis	2	0.131997	0.11	0.5	Biological Process	GO:0019835	cytolysis	0.131997	0.829557	2	4
GO:0030186 melatonin metabolic process	2	0.131997	0.11	0.5	Biological Process	GO:0030186	melatonin metabolic process	0.131997	0.829557	2	4
GO:0030187 melatonin biosynthetic process	2	0.131997	0.11	0.5	Biological Process	GO:0030187	melatonin biosynthetic process	0.131997	0.829557	2	4
GO:0031035 myosin filament disassembly	2	0.131997	0.11	0.5	Biological Process	GO:0031035	myosin filament disassembly	0.131997	0.829557	2	4
GO:0031037 myosin II filament disassembly	2	0.131997	0.11	0.5	Biological Process	GO:0031037	myosin II filament disassembly	0.131997	0.829557	2	4
GO:0032194 ubiquinone biosynthetic process via 3,4-dihydroxy-5-polyprenylbenzoate	2	0.131997	0.11	0.5	Biological Process	GO:0032194	ubiquinone biosynthetic process via 3,4-dihydroxy-5-polyprenylbenzoate	0.131997	0.829557	2	4
GO:0032955 regulation of barrier septum assembly	2	0.131997	0.11	0.5	Biological Process	GO:0032955	regulation of barrier septum assembly	0.131997	0.829557	2	4
GO:0032995 regulation of fungal-type cell wall biogenesis	2	0.131997	0.11	0.5	Biological Process	GO:0032995	regulation of fungal-type cell wall biogenesis	0.131997	0.829557	2	4
GO:0033262 regulation of nuclear cell cycle DNA replication	2	0.131997	0.11	0.5	Biological Process	GO:0033262	regulation of nuclear cell cycle DNA replication	0.131997	0.829557	2	4
GO:0034310 primary alcohol catabolic process	2	0.131997	0.11	0.5	Biological Process	GO:0034310	primary alcohol catabolic process	0.131997	0.829557	2	4
GO:0035719 tRNA import into nucleus	2	0.131997	0.11	0.5	Biological Process	GO:0035719	tRNA import into nucleus	0.131997	0.829557	2	4
GO:0042371 vitamin K biosynthetic process	2	0.131997	0.11	0.5	Biological Process	GO:0042371	vitamin K biosynthetic process	0.131997	0.829557	2	4
GO:0042373 vitamin K metabolic process	2	0.131997	0.11	0.5	Biological Process	GO:0042373	vitamin K metabolic process	0.131997	0.829557	2	4
GO:0043100 pyrimidine nucleobase salvage	2	0.131997	0.11	0.5	Biological Process	GO:0043100	pyrimidine nucleobase salvage	0.131997	0.829557	2	4
GO:0043610 regulation of carbohydrate utilization	2	0.131997	0.11	0.5	Biological Process	GO:0043610	regulation of carbohydrate utilization	0.131997	0.829557	2	4
GO:0043619 regulation of transcription from RNA polymerase II promoter in response to oxidative stress	2	0.131997	0.11	0.5	Biological Process	GO:0043619	regulation of transcription from RNA polymerase II promoter in response to oxidative stress	0.131997	0.829557	2	4
GO:0048363 mucilage pectin metabolic process	2	0.131997	0.11	0.5	Biological Process	GO:0048363	mucilage pectin metabolic process	0.131997	0.829557	2	4
GO:0048459 floral whorl structural organization	2	0.131997	0.11	0.5	Biological Process	GO:0048459	floral whorl structural organization	0.131997	0.829557	2	4
GO:0048461 flower structural organization	2	0.131997	0.11	0.5	Biological Process	GO:0048461	flower structural organization	0.131997	0.829557	2	4
GO:0050951 sensory perception of temperature stimulus	2	0.131997	0.11	0.5	Biological Process	GO:0050951	sensory perception of temperature stimulus	0.131997	0.829557	2	4
GO:0050955 thermoception	2	0.131997	0.11	0.5	Biological Process	GO:0050955	thermoception	0.131997	0.829557	2	4
GO:0050966 detection of mechanical stimulus involved in sensory perception of pain	2	0.131997	0.11	0.5	Biological Process	GO:0050966	detection of mechanical stimulus involved in sensory perception of pain	0.131997	0.829557	2	4
GO:0050968 detection of chemical stimulus involved in sensory perception of pain	2	0.131997	0.11	0.5	Biological Process	GO:0050968	detection of chemical stimulus involved in sensory perception of pain	0.131997	0.829557	2	4
GO:0050974 detection of mechanical stimulus involved in sensory perception	2	0.131997	0.11	0.5	Biological Process	GO:0050974	detection of mechanical stimulus involved in sensory perception	0.131997	0.829557	2	4
GO:0051969 regulation of transmission of nerve impulse	2	0.131997	0.11	0.5	Biological Process	GO:0051969	regulation of transmission of nerve impulse	0.131997	0.829557	2	4
GO:0060178 regulation of exocyst localization	2	0.131997	0.11	0.5	Biological Process	GO:0060178	regulation of exocyst localization	0.131997	0.829557	2	4
GO:0060306 regulation of membrane repolarization	2	0.131997	0.11	0.5	Biological Process	GO:0060306	regulation of membrane repolarization	0.131997	0.829557	2	4
GO:0070296 sarcoplasmic reticulum calcium ion transport	2	0.131997	0.11	0.5	Biological Process	GO:0070296	sarcoplasmic reticulum calcium ion transport	0.131997	0.829557	2	4
GO:0071431 tRNA-containing ribonucleoprotein complex export from nucleus	2	0.131997	0.11	0.5	Biological Process	GO:0071431	tRNA-containing ribonucleoprotein complex export from nucleus	0.131997	0.829557	2	4
GO:0080110 sporopollenin biosynthetic process	2	0.131997	0.11	0.5	Biological Process	GO:0080110	sporopollenin biosynthetic process	0.131997	0.829557	2	4
GO:0086002 cardiac muscle cell action potential involved in contraction	2	0.131997	0.11	0.5	Biological Process	GO:0086002	cardiac muscle cell action potential involved in contraction	0.131997	0.829557	2	4
GO:0086003 cardiac muscle cell contraction	2	0.131997	0.11	0.5	Biological Process	GO:0086003	cardiac muscle cell contraction	0.131997	0.829557	2	4
GO:0086004 regulation of cardiac muscle cell contraction	2	0.131997	0.11	0.5	Biological Process	GO:0086004	regulation of cardiac muscle cell contraction	0.131997	0.829557	2	4
GO:0086065 cell communication involved in cardiac conduction	2	0.131997	0.11	0.5	Biological Process	GO:0086065	cell communication involved in cardiac conduction	0.131997	0.829557	2	4
GO:0086091 regulation of heart rate by cardiac conduction	2	0.131997	0.11	0.5	Biological Process	GO:0086091	regulation of heart rate by cardiac conduction	0.131997	0.829557	2	4
GO:0098908 regulation of neuronal action potential	2	0.131997	0.11	0.5	Biological Process	GO:0098908	regulation of neuronal action potential	0.131997	0.829557	2	4
GO:1900443 regulation of filamentous growth of a population of unicellular organisms in response to biotic stimulus	2	0.131997	0.11	0.5	Biological Process	GO:1900443	regulation of filamentous growth of a population of unicellular organisms in response to biotic stimulus	0.131997	0.829557	2	4
GO:1901891 regulation of cell septum assembly	2	0.131997	0.11	0.5	Biological Process	GO:1901891	regulation of cell septum assembly	0.131997	0.829557	2	4
GO:1903514 calcium ion transport from endoplasmic reticulum to cytosol	2	0.131997	0.11	0.5	Biological Process	GO:1903514	calcium ion transport from endoplasmic reticulum to cytosol	0.131997	0.829557	2	4
GO:1903779 regulation of cardiac conduction	2	0.131997	0.11	0.5	Biological Process	GO:1903779	regulation of cardiac conduction	0.131997	0.829557	2	4
GO:1904158 axonemal central apparatus assembly	2	0.131997	0.11	0.5	Biological Process	GO:1904158	axonemal central apparatus assembly	0.131997	0.829557	2	4
GO:0009646 response to absence of light	11	0.132361	0.603	0.239	Biological Process	GO:0009646	response to absence of light	0.132361	0.829557	11	46
GO:0042180 cellular ketone metabolic process	23	0.132985	1.262	0.211	Biological Process	GO:0042180	cellular ketone metabolic process	0.132985	0.829557	23	109
GO:1902749 regulation of cell cycle G2/M phase transition	9	0.133072	0.494	0.25	Biological Process	GO:1902749	regulation of cell cycle G2/M phase transition	0.133072	0.829557	9	36
GO:0000911 cytokinesis by cell plate formation	10	0.133112	0.549	0.244	Biological Process	GO:0000911	cytokinesis by cell plate formation	0.133112	0.829557	10	41
GO:0072350 tricarboxylic acid metabolic process	10	0.133112	0.549	0.244	Biological Process	GO:0072350	tricarboxylic acid metabolic process	0.133112	0.829557	10	41
GO:0009162 deoxyribonucleoside monophosphate metabolic process	3	0.13489	0.165	0.375	Biological Process	GO:0009162	deoxyribonucleoside monophosphate metabolic process	0.13489	0.829557	3	8
GO:0009650 UV protection	3	0.13489	0.165	0.375	Biological Process	GO:0009650	UV protection	0.13489	0.829557	3	8
GO:0010412 mannan metabolic process	3	0.13489	0.165	0.375	Biological Process	GO:0010412	mannan metabolic process	0.13489	0.829557	3	8
GO:0019673 GDP-mannose metabolic process	3	0.13489	0.165	0.375	Biological Process	GO:0019673	GDP-mannose metabolic process	0.13489	0.829557	3	8
GO:0036170 filamentous growth of a population of unicellular organisms in response to starvation	3	0.13489	0.165	0.375	Biological Process	GO:0036170	filamentous growth of a population of unicellular organisms in response to starvation	0.13489	0.829557	3	8
GO:0046459 short-chain fatty acid metabolic process	3	0.13489	0.165	0.375	Biological Process	GO:0046459	short-chain fatty acid metabolic process	0.13489	0.829557	3	8
GO:0046886 positive regulation of hormone biosynthetic process	3	0.13489	0.165	0.375	Biological Process	GO:0046886	positive regulation of hormone biosynthetic process	0.13489	0.829557	3	8
GO:0048496 maintenance of organ identity	3	0.13489	0.165	0.375	Biological Process	GO:0048496	maintenance of organ identity	0.13489	0.829557	3	8
GO:0090308 regulation of methylation-dependent chromatin silencing	3	0.13489	0.165	0.375	Biological Process	GO:0090308	regulation of methylation-dependent chromatin silencing	0.13489	0.829557	3	8
GO:1904424 regulation of GTP binding	3	0.13489	0.165	0.375	Biological Process	GO:1904424	regulation of GTP binding	0.13489	0.829557	3	8
GO:0009636 response to toxic substance	89	0.135144	4.882	0.186	Biological Process	GO:0009636	response to toxic substance	0.135144	0.829557	89	478
GO:0010072 primary shoot apical meristem specification	5	0.139642	0.274	0.294	Biological Process	GO:0010072	primary shoot apical meristem specification	0.139642	0.829557	5	17
GO:0035337 fatty-acyl-CoA metabolic process	5	0.139642	0.274	0.294	Biological Process	GO:0035337	fatty-acyl-CoA metabolic process	0.139642	0.829557	5	17
GO:0052325 cell wall pectin biosynthetic process	5	0.139642	0.274	0.294	Biological Process	GO:0052325	cell wall pectin biosynthetic process	0.139642	0.829557	5	17
GO:0030041 actin filament polymerization	18	0.140276	0.987	0.217	Biological Process	GO:0030041	actin filament polymerization	0.140276	0.829557	18	83
GO:0043624 cellular protein complex disassembly	18	0.140276	0.987	0.217	Biological Process	GO:0043624	cellular protein complex disassembly	0.140276	0.829557	18	83
GO:0019438 aromatic compound biosynthetic process	426	0.140562	23.368	0.174	Biological Process	GO:0019438	aromatic compound biosynthetic process	0.140562	0.829557	426	2447
GO:0009627 systemic acquired resistance	14	0.140655	0.768	0.226	Biological Process	GO:0009627	systemic acquired resistance	0.140655	0.829557	14	62
GO:0098656 anion transmembrane transport	45	0.143198	2.468	0.195	Biological Process	GO:0098656	anion transmembrane transport	0.143198	0.829557	45	231
GO:0009060 aerobic respiration	17	0.14383	0.933	0.218	Biological Process	GO:0009060	aerobic respiration	0.14383	0.829557	17	78
GO:0051494 negative regulation of cytoskeleton organization	12	0.145955	0.658	0.231	Biological Process	GO:0051494	negative regulation of cytoskeleton organization	0.145955	0.829557	12	52
GO:1903054 negative regulation of extracellular matrix organization	12	0.145955	0.658	0.231	Biological Process	GO:1903054	negative regulation of extracellular matrix organization	0.145955	0.829557	12	52
GO:0019430 removal of superoxide radicals	6	0.146975	0.329	0.273	Biological Process	GO:0019430	removal of superoxide radicals	0.146975	0.829557	6	22
GO:0071450 cellular response to oxygen radical	6	0.146975	0.329	0.273	Biological Process	GO:0071450	cellular response to oxygen radical	0.146975	0.829557	6	22
GO:0071451 cellular response to superoxide	6	0.146975	0.329	0.273	Biological Process	GO:0071451	cellular response to superoxide	0.146975	0.829557	6	22
GO:0019954 asexual reproduction	11	0.148227	0.603	0.234	Biological Process	GO:0019954	asexual reproduction	0.148227	0.829557	11	47
GO:1990748 cellular detoxification	24	0.149002	1.317	0.207	Biological Process	GO:1990748	cellular detoxification	0.149002	0.829557	24	116
GO:0000305 response to oxygen radical	7	0.150432	0.384	0.259	Biological Process	GO:0000305	response to oxygen radical	0.150432	0.829557	7	27
GO:0002832 negative regulation of response to biotic stimulus	7	0.150432	0.384	0.259	Biological Process	GO:0002832	negative regulation of response to biotic stimulus	0.150432	0.829557	7	27
GO:0006857 oligopeptide transport	7	0.150432	0.384	0.259	Biological Process	GO:0006857	oligopeptide transport	0.150432	0.829557	7	27
GO:0010091 trichome branching	7	0.150432	0.384	0.259	Biological Process	GO:0010091	trichome branching	0.150432	0.829557	7	27
GO:0071236 cellular response to antibiotic	21	0.151237	1.152	0.21	Biological Process	GO:0071236	cellular response to antibiotic	0.151237	0.829557	21	100
GO:0009962 regulation of flavonoid biosynthetic process	8	0.15159	0.439	0.25	Biological Process	GO:0009962	regulation of flavonoid biosynthetic process	0.15159	0.829557	8	32
GO:0044273 sulfur compound catabolic process	8	0.15159	0.439	0.25	Biological Process	GO:0044273	sulfur compound catabolic process	0.15159	0.829557	8	32
GO:0046677 response to antibiotic	62	0.152815	3.401	0.189	Biological Process	GO:0046677	response to antibiotic	0.152815	0.829557	62	328
GO:0009738 abscisic acid-activated signaling pathway	37	0.15446	2.03	0.197	Biological Process	GO:0009738	abscisic acid-activated signaling pathway	0.15446	0.829557	37	188
GO:0009129 pyrimidine nucleoside monophosphate metabolic process	4	0.158116	0.219	0.308	Biological Process	GO:0009129	pyrimidine nucleoside monophosphate metabolic process	0.158116	0.829557	4	13
GO:0009130 pyrimidine nucleoside monophosphate biosynthetic process	4	0.158116	0.219	0.308	Biological Process	GO:0009130	pyrimidine nucleoside monophosphate biosynthetic process	0.158116	0.829557	4	13
GO:0010107 potassium ion import	4	0.158116	0.219	0.308	Biological Process	GO:0010107	potassium ion import	0.158116	0.829557	4	13
GO:0035067 negative regulation of histone acetylation	4	0.158116	0.219	0.308	Biological Process	GO:0035067	negative regulation of histone acetylation	0.158116	0.829557	4	13
GO:0043097 pyrimidine nucleoside salvage	4	0.158116	0.219	0.308	Biological Process	GO:0043097	pyrimidine nucleoside salvage	0.158116	0.829557	4	13
GO:0071484 cellular response to light intensity	4	0.158116	0.219	0.308	Biological Process	GO:0071484	cellular response to light intensity	0.158116	0.829557	4	13
GO:2000757 negative regulation of peptidyl-lysine acetylation	4	0.158116	0.219	0.308	Biological Process	GO:2000757	negative regulation of peptidyl-lysine acetylation	0.158116	0.829557	4	13
GO:0043094 cellular metabolic compound salvage	13	0.158224	0.713	0.224	Biological Process	GO:0043094	cellular metabolic compound salvage	0.158224	0.829557	13	58
GO:0048831 regulation of shoot system development	48	0.158838	2.633	0.192	Biological Process	GO:0048831	regulation of shoot system development	0.158838	0.829557	48	250
GO:0008154 actin polymerization or depolymerization	19	0.160064	1.042	0.211	Biological Process	GO:0008154	actin polymerization or depolymerization	0.160064	0.829557	19	90
GO:0048589 developmental growth	86	0.16064	4.717	0.185	Biological Process	GO:0048589	developmental growth	0.16064	0.829557	86	466
GO:0048856 anatomical structure development	515	0.161557	28.25	0.173	Biological Process	GO:0048856	anatomical structure development	0.161557	0.829557	515	2983
GO:0055072 iron ion homeostasis	12	0.161707	0.658	0.226	Biological Process	GO:0055072	iron ion homeostasis	0.161707	0.829557	12	53
GO:0000316 sulfite transport	1	0.166728	0.055	1	Biological Process	GO:0000316	sulfite transport	0.166728	0.829557	1	1
GO:0001079 nitrogen catabolite regulation of transcription from RNA polymerase II promoter	1	0.166728	0.055	1	Biological Process	GO:0001079	nitrogen catabolite regulation of transcription from RNA polymerase II promoter	0.166728	0.829557	1	1
GO:0001080 nitrogen catabolite activation of transcription from RNA polymerase II promoter	1	0.166728	0.055	1	Biological Process	GO:0001080	nitrogen catabolite activation of transcription from RNA polymerase II promoter	0.166728	0.829557	1	1
GO:0001100 negative regulation of exit from mitosis	1	0.166728	0.055	1	Biological Process	GO:0001100	negative regulation of exit from mitosis	0.166728	0.829557	1	1
GO:0001560 regulation of cell growth by extracellular stimulus	1	0.166728	0.055	1	Biological Process	GO:0001560	regulation of cell growth by extracellular stimulus	0.166728	0.829557	1	1
GO:0001960 negative regulation of cytokine-mediated signaling pathway	1	0.166728	0.055	1	Biological Process	GO:0001960	negative regulation of cytokine-mediated signaling pathway	0.166728	0.829557	1	1
GO:0006031 chitin biosynthetic process	1	0.166728	0.055	1	Biological Process	GO:0006031	chitin biosynthetic process	0.166728	0.829557	1	1
GO:0006038 cell wall chitin biosynthetic process	1	0.166728	0.055	1	Biological Process	GO:0006038	cell wall chitin biosynthetic process	0.166728	0.829557	1	1
GO:0006168 adenine salvage	1	0.166728	0.055	1	Biological Process	GO:0006168	adenine salvage	0.166728	0.829557	1	1
GO:0006169 adenosine salvage	1	0.166728	0.055	1	Biological Process	GO:0006169	adenosine salvage	0.166728	0.829557	1	1
GO:0006649 phospholipid transfer to membrane	1	0.166728	0.055	1	Biological Process	GO:0006649	phospholipid transfer to membrane	0.166728	0.829557	1	1
GO:0006660 phosphatidylserine catabolic process	1	0.166728	0.055	1	Biological Process	GO:0006660	phosphatidylserine catabolic process	0.166728	0.829557	1	1
GO:0006702 androgen biosynthetic process	1	0.166728	0.055	1	Biological Process	GO:0006702	androgen biosynthetic process	0.166728	0.829557	1	1
GO:0006797 polyphosphate metabolic process	1	0.166728	0.055	1	Biological Process	GO:0006797	polyphosphate metabolic process	0.166728	0.829557	1	1
GO:0006799 polyphosphate biosynthetic process	1	0.166728	0.055	1	Biological Process	GO:0006799	polyphosphate biosynthetic process	0.166728	0.829557	1	1
GO:0006846 acetate transport	1	0.166728	0.055	1	Biological Process	GO:0006846	acetate transport	0.166728	0.829557	1	1
GO:0006847 plasma membrane acetate transport	1	0.166728	0.055	1	Biological Process	GO:0006847	plasma membrane acetate transport	0.166728	0.829557	1	1
GO:0006868 glutamine transport	1	0.166728	0.055	1	Biological Process	GO:0006868	glutamine transport	0.166728	0.829557	1	1
GO:0006973 intracellular accumulation of glycerol	1	0.166728	0.055	1	Biological Process	GO:0006973	intracellular accumulation of glycerol	0.166728	0.829557	1	1
GO:0007142 male meiosis II	1	0.166728	0.055	1	Biological Process	GO:0007142	male meiosis II	0.166728	0.829557	1	1
GO:0009120 deoxyribonucleoside metabolic process	1	0.166728	0.055	1	Biological Process	GO:0009120	deoxyribonucleoside metabolic process	0.166728	0.829557	1	1
GO:0009413 response to flooding	1	0.166728	0.055	1	Biological Process	GO:0009413	response to flooding	0.166728	0.829557	1	1
GO:0009848 indoleacetic acid biosynthetic process via tryptophan	1	0.166728	0.055	1	Biological Process	GO:0009848	indoleacetic acid biosynthetic process via tryptophan	0.166728	0.829557	1	1
GO:0010055 atrichoblast differentiation	1	0.166728	0.055	1	Biological Process	GO:0010055	atrichoblast differentiation	0.166728	0.829557	1	1
GO:0010254 nectary development	1	0.166728	0.055	1	Biological Process	GO:0010254	nectary development	0.166728	0.829557	1	1
GO:0010674 negative regulation of transcription from RNA polymerase II promoter involved in meiotic cell cycle	1	0.166728	0.055	1	Biological Process	GO:0010674	negative regulation of transcription from RNA polymerase II promoter involved in meiotic cell cycle	0.166728	0.829557	1	1
GO:0010685 tetracyclic triterpenoid metabolic process	1	0.166728	0.055	1	Biological Process	GO:0010685	tetracyclic triterpenoid metabolic process	0.166728	0.829557	1	1
GO:0010686 tetracyclic triterpenoid biosynthetic process	1	0.166728	0.055	1	Biological Process	GO:0010686	tetracyclic triterpenoid biosynthetic process	0.166728	0.829557	1	1
GO:0010688 negative regulation of ribosomal protein gene transcription from RNA polymerase II promoter	1	0.166728	0.055	1	Biological Process	GO:0010688	negative regulation of ribosomal protein gene transcription from RNA polymerase II promoter	0.166728	0.829557	1	1
GO:0010691 negative regulation of ribosomal protein gene transcription from RNA polymerase II promoter in response to nutrient levels	1	0.166728	0.055	1	Biological Process	GO:0010691	negative regulation of ribosomal protein gene transcription from RNA polymerase II promoter in response to nutrient levels	0.166728	0.829557	1	1
GO:0010889 regulation of sequestering of triglyceride	1	0.166728	0.055	1	Biological Process	GO:0010889	regulation of sequestering of triglyceride	0.166728	0.829557	1	1
GO:0010891 negative regulation of sequestering of triglyceride	1	0.166728	0.055	1	Biological Process	GO:0010891	negative regulation of sequestering of triglyceride	0.166728	0.829557	1	1
GO:0010930 negative regulation of auxin mediated signaling pathway	1	0.166728	0.055	1	Biological Process	GO:0010930	negative regulation of auxin mediated signaling pathway	0.166728	0.829557	1	1
GO:0015741 fumarate transport	1	0.166728	0.055	1	Biological Process	GO:0015741	fumarate transport	0.166728	0.829557	1	1
GO:0015774 polysaccharide transport	1	0.166728	0.055	1	Biological Process	GO:0015774	polysaccharide transport	0.166728	0.829557	1	1
GO:0019428 allantoin biosynthetic process	1	0.166728	0.055	1	Biological Process	GO:0019428	allantoin biosynthetic process	0.166728	0.829557	1	1
GO:0030638 polyketide metabolic process	1	0.166728	0.055	1	Biological Process	GO:0030638	polyketide metabolic process	0.166728	0.829557	1	1
GO:0030639 polyketide biosynthetic process	1	0.166728	0.055	1	Biological Process	GO:0030639	polyketide biosynthetic process	0.166728	0.829557	1	1
GO:0030730 sequestering of triglyceride	1	0.166728	0.055	1	Biological Process	GO:0030730	sequestering of triglyceride	0.166728	0.829557	1	1
GO:0030978 alpha-glucan metabolic process	1	0.166728	0.055	1	Biological Process	GO:0030978	alpha-glucan metabolic process	0.166728	0.829557	1	1
GO:0030979 alpha-glucan biosynthetic process	1	0.166728	0.055	1	Biological Process	GO:0030979	alpha-glucan biosynthetic process	0.166728	0.829557	1	1
GO:0031029 regulation of septation initiation signaling	1	0.166728	0.055	1	Biological Process	GO:0031029	regulation of septation initiation signaling	0.166728	0.829557	1	1
GO:0031031 positive regulation of septation initiation signaling	1	0.166728	0.055	1	Biological Process	GO:0031031	positive regulation of septation initiation signaling	0.166728	0.829557	1	1
GO:0031567 mitotic cell size control checkpoint	1	0.166728	0.055	1	Biological Process	GO:0031567	mitotic cell size control checkpoint	0.166728	0.829557	1	1
GO:0031569 G2 cell size control checkpoint	1	0.166728	0.055	1	Biological Process	GO:0031569	G2 cell size control checkpoint	0.166728	0.829557	1	1
GO:0031578 mitotic spindle orientation checkpoint	1	0.166728	0.055	1	Biological Process	GO:0031578	mitotic spindle orientation checkpoint	0.166728	0.829557	1	1
GO:0032187 actomyosin contractile ring localization	1	0.166728	0.055	1	Biological Process	GO:0032187	actomyosin contractile ring localization	0.166728	0.829557	1	1
GO:0032188 establishment of actomyosin contractile ring localization	1	0.166728	0.055	1	Biological Process	GO:0032188	establishment of actomyosin contractile ring localization	0.166728	0.829557	1	1
GO:0032948 regulation of alpha-glucan metabolic process	1	0.166728	0.055	1	Biological Process	GO:0032948	regulation of alpha-glucan metabolic process	0.166728	0.829557	1	1
GO:0032949 regulation of alpha-glucan biosynthetic process	1	0.166728	0.055	1	Biological Process	GO:0032949	regulation of alpha-glucan biosynthetic process	0.166728	0.829557	1	1
GO:0032952 regulation of (1->3)-beta-D-glucan metabolic process	1	0.166728	0.055	1	Biological Process	GO:0032952	regulation of (1->3)-beta-D-glucan metabolic process	0.166728	0.829557	1	1
GO:0032953 regulation of (1->3)-beta-D-glucan biosynthetic process	1	0.166728	0.055	1	Biological Process	GO:0032953	regulation of (1->3)-beta-D-glucan biosynthetic process	0.166728	0.829557	1	1
GO:0033477 S-methylmethionine metabolic process	1	0.166728	0.055	1	Biological Process	GO:0033477	S-methylmethionine metabolic process	0.166728	0.829557	1	1
GO:0033528 S-methylmethionine cycle	1	0.166728	0.055	1	Biological Process	GO:0033528	S-methylmethionine cycle	0.166728	0.829557	1	1
GO:0034221 fungal-type cell wall chitin biosynthetic process	1	0.166728	0.055	1	Biological Process	GO:0034221	fungal-type cell wall chitin biosynthetic process	0.166728	0.829557	1	1
GO:0034377 plasma lipoprotein particle assembly	1	0.166728	0.055	1	Biological Process	GO:0034377	plasma lipoprotein particle assembly	0.166728	0.829557	1	1
GO:0034378 chylomicron assembly	1	0.166728	0.055	1	Biological Process	GO:0034378	chylomicron assembly	0.166728	0.829557	1	1
GO:0034379 very-low-density lipoprotein particle assembly	1	0.166728	0.055	1	Biological Process	GO:0034379	very-low-density lipoprotein particle assembly	0.166728	0.829557	1	1
GO:0034408 ascospore wall beta-glucan metabolic process	1	0.166728	0.055	1	Biological Process	GO:0034408	ascospore wall beta-glucan metabolic process	0.166728	0.829557	1	1
GO:0034412 ascospore wall beta-glucan biosynthetic process	1	0.166728	0.055	1	Biological Process	GO:0034412	ascospore wall beta-glucan biosynthetic process	0.166728	0.829557	1	1
GO:0035433 acetate transmembrane transport	1	0.166728	0.055	1	Biological Process	GO:0035433	acetate transmembrane transport	0.166728	0.829557	1	1
GO:0035621 ER to Golgi ceramide transport	1	0.166728	0.055	1	Biological Process	GO:0035621	ER to Golgi ceramide transport	0.166728	0.829557	1	1
GO:0035977 protein deglycosylation involved in glycoprotein catabolic process	1	0.166728	0.055	1	Biological Process	GO:0035977	protein deglycosylation involved in glycoprotein catabolic process	0.166728	0.829557	1	1
[truncated: 5,330 more rows]

## Sheet: TableS9
Table S9 Detailed information of metabolites from 8 samples.
[truncated: 1,052 more rows]

## Sheet: TableS10
Table S10 Differentially accumulation metabolites statistics.
[truncated: 347 more rows]

[truncated: 2 more sheets: Table11, TableS12]
